# Supplementary material for: Green spot in ‘WA 38’: Growth dynamics, vascular integrity and architecture, and a hypothetical mechanism
Source: PLoS One. 2026 Jul 10;21(7):e0351512. doi: 10.1371/journal.pone.0351512 (PMC13354105; doi:10.1371/journal.pone.0351512)
Supplement: S1 File — (XLSX) [file pone.0351512.s005.xlsx]

## Sheet: Fig 1A
Fig 1A main graph																									Fig 1A Insets
WA 38								Honeycrisp								Enterprise									WA 38			Honeycrisp			Enterprise			WA 38			Honeycrisp			Enterprise
		Mass		Time	Mass (g)					Mass		Time	Mass (g)					Mass		Time	Mass (g)				Time	Predicted		Time	Predicted		Time	Predicted		Time	Rate of		Time	Rate of		Time	Rate of
Variety	DAFB	(g)		(DAFB)	Mean	SE		Cultivar	DAFB	(g)		(DAFB)	Mean	SE		Cultivar	DAFB	(g)		(DAFB)	Mean	SE			(DAFB)	Weight (g)		(DAFB)	Weight (g)		(DAFB)	Weight (g)		(DAFB)	Increase (g/d)		(DAFB)	Increase (g/d)		(DAFB)	Increase (g/d)
WA38	32	5.95054		32	5.8415	0.5325		HC	32	2.61781		32	4.9567	0.3719		Enterprise	37	5.50357		37	4.4895	0.4623			0	0.7031		0	3.3337		0	5.5686		0.5	0.0556		0.5	0.135		0.5	0.1502
WA38	32	5.93727		40	10.3981	0.8401		HC	32	6.00003		47	17.6787	1.1402		Enterprise	37	3.25618		52	14.6035	0.9686			1	0.7587		1	3.4687		1	5.7188		1.5	0.06		1.5	0.1402		1.5	0.1542
WA38	32	6.71805		47	17.1619	1.2773		HC	32	6.4431		61	30.6397	2.1567		Enterprise	37	5.58643		66	33.7983	1.8339			2	0.8186		2	3.6089		2	5.873		2.5	0.0646		2.5	0.1456		2.5	0.1583
WA38	32	6.34079		54	22.3886	1.783		HC	32	5.35045		75	59.908	3.7467		Enterprise	37	3.44273		80	63.3705	3.2995			3	0.8833		3	3.7545		3	6.0313		3.5	0.0696		3.5	0.1512		3.5	0.1625
WA38	32	8.83007		61	38.1609	2.7145		HC	32	5.27608		96	61.1734	3.9476		Enterprise	37	7.0307		101	66.7161	4.445			4	0.9529		4	3.9058		4	6.1938		4.5	0.075		4.5	0.157		4.5	0.1667
WA38	32	5.86115		68	58.0701	2.8105		HC	32	5.15587		103	69.7631	5.7658		Enterprise	37	3.75903		108	74.8191	5.3212			5	1.0279		5	4.0627		5	6.3605		5.5	0.0808		5.5	0.163		5.5	0.1711
WA38	32	2.52304		75	79.5318	2.5447		HC	32	4.95185		117	102.273	12.7729		Enterprise	37	5.12861		122	111.149	5.8175			6	1.1088		6	4.2257		6	6.5317		6.5	0.0871		6.5	0.1692		6.5	0.1757
WA38	32	6.6876		82	77.9696	4.1451		HC	32	5.46676		131	123.176	17.5095		Enterprise	37	3.26205		136	136.993	4.6619			7	1.1958		7	4.3949		7	6.7073		7.5	0.0937		7.5	0.1756		7.5	0.1803
WA38	32	3.89286		89	82.4063	3.7724		HC	32	5.10962		145	144.667	8.2877		Enterprise	37	5.53202		150	175.274	14.3439			8	1.2895		8	4.5704		8	6.8876		8.5	0.1009		8.5	0.1822		8.5	0.185
WA38	32	5.67371		96	100.863	7.0336		HC	32	3.19564						Enterprise	37	2.39387		164	223.413	12.5665			9	1.3905		9	4.7526		9	7.0726		9.5	0.1086		9.5	0.189		9.5	0.1899
WA38	40	8.86161		103	115.613	6.9957		HC	47	16.7401						Enterprise	52	21.4793							10	1.4991		10	4.9416		10	7.2625		10.5	0.1168		10.5	0.196		10.5	0.1948
WA38	40	8.36879		117	161.464	11.4351		HC	47	12.8979						Enterprise	52	12.6976							11	1.6159		11	5.1376		11	7.4573		11.5	0.1257		11.5	0.2033		11.5	0.1999
WA38	40	9.85417		131	189.591	7.5948		HC	47	17.4802						Enterprise	52	13.6571							12	1.7416		12	5.3409		12	7.6573		12.5	0.1351		12.5	0.2108		12.5	0.2052
WA38	40	9.91333		145	196.312	14.8243		HC	47	20.6303						Enterprise	52	16.4953							13	1.8767		13	5.5517		13	7.8624		13.5	0.1453		13.5	0.2185		13.5	0.2105
WA38	40	10.0556		159	260.852	15.3254		HC	47	21.7697						Enterprise	52	14.4688							14	2.022		14	5.7703		14	8.073		14.5	0.1561		14.5	0.2265		14.5	0.216
WA38	40	8.67246						HC	47	21.7005						Enterprise	52	11.247							15	2.1781		15	5.9968		15	8.289		15.5	0.1677		15.5	0.2347		15.5	0.2216
WA38	40	11.5567						HC	47	14.6923						Enterprise	52	14.5641							16	2.3458		16	6.2315		16	8.5106		16.5	0.18		16.5	0.2432		16.5	0.2274
WA38	40	7.90118						HC	47	12.7228						Enterprise	52	16.2588							17	2.5258		17	6.4747		17	8.7381		17.5	0.1932		17.5	0.2519		17.5	0.2333
WA38	40	17.028						HC	47	21.742						Enterprise	52	14.4359							18	2.719		18	6.7266		18	8.9714		18.5	0.2072		18.5	0.2609		18.5	0.2394
WA38	40	11.7696						HC	47	16.411						Enterprise	52	10.7308							19	2.9262		19	6.9875		19	9.2107		19.5	0.2222		19.5	0.2701		19.5	0.2456
WA38	47	12.9663						HC	61	27.2685						Enterprise	66	35.97							20	3.1484		20	7.2576		20	9.4563		20.5	0.2381		20.5	0.2796		20.5	0.2519
WA38	47	13.5351						HC	61	22.8447						Enterprise	66	27.3417							21	3.3865		21	7.5372		21	9.7082		21.5	0.255		21.5	0.2894		21.5	0.2584
WA38	47	15.263						HC	61	32.3465						Enterprise	66	45.7606							22	3.6415		22	7.8266		22	9.9666		22.5	0.2729		22.5	0.2994		22.5	0.2651
WA38	47	12.8615						HC	61	27.4864						Enterprise	66	28.8826							23	3.9144		23	8.126		23	10.2317		23.5	0.2919		23.5	0.3097		23.5	0.2719
WA38	47	20.4643						HC	61	32.4323						Enterprise	66	35.9821							24	4.2063		24	8.4357		24	10.5036		24.5	0.312		24.5	0.3203		24.5	0.2789
WA38	47	17.9284						HC	61	46.3938						Enterprise	66	26.5111							25	4.5183		25	8.7559		25	10.7824		25.5	0.3333		25.5	0.3311		25.5	0.286
WA38	47	17.1242						HC	61	22.4819						Enterprise	66	39.065							26	4.8516		26	9.087		26	11.0684		26.5	0.3557		26.5	0.3422		26.5	0.2933
WA38	47	18.9004						HC	61	34.4064						Enterprise	66	33.4381							27	5.2074		27	9.4292		27	11.3618		27.5	0.3794		27.5	0.3536		27.5	0.3008
WA38	47	26.0533						HC	61	31.184						Enterprise	66	32.5465							28	5.5868		28	9.7828		28	11.6626		28.5	0.4043		28.5	0.3652		28.5	0.3085
WA38	47	16.5229						HC	61	29.5524						Enterprise	66	32.4854							29	5.9911		29	10.148		29	11.971		29.5	0.4304		29.5	0.3772		29.5	0.3163
WA38	54	20.9359						HC	75	67.6395						Enterprise	80	71.103							30	6.4215		30	10.5252		30	12.2874		30.5	0.4578		30.5	0.3894		30.5	0.3243
WA38	54	18.2085						HC	75	58.2267						Enterprise	80	50.587							31	6.8793		31	10.9145		31	12.6117		31.5	0.4865		31.5	0.4018		31.5	0.3326
WA38	54	30.6696						HC	75	47.3289						Enterprise	80	54.71							32	7.3658		32	11.3164		32	12.9443		32.5	0.5164		32.5	0.4146		32.5	0.341
WA38	54	24.5888						HC	75	63.6828						Enterprise	80	50.3957							33	7.8822		33	11.7309		33	13.2852		33.5	0.5476		33.5	0.4276		33.5	0.3496
WA38	54	17.6495						HC	75	62.928						Enterprise	80	62.4789							34	8.4299		34	12.1585		34	13.6348		34.5	0.5801		34.5	0.4408		34.5	0.3584
WA38	54	16.7461						HC	75	56.0657						Enterprise	80	74.994							35	9.01		35	12.5993		35	13.9932		35.5	0.6138		35.5	0.4544		35.5	0.3674
WA38	54	33.6667						HC	75	55.9						Enterprise	80	77.1889							36	9.6237		36	13.0537		36	14.3605		36.5	0.6486		36.5	0.4682		36.5	0.3766
WA38	54	21.0718						HC	75	54.8676						Enterprise	80	56.5495							37	10.2723		37	13.5219		37	14.7371		37.5	0.6846		37.5	0.4822		37.5	0.386
WA38	54	20.3665						HC	75	87.2354						Enterprise	80	74.911							38	10.957		38	14.004		38	15.123		38.5	0.7217		38.5	0.4965		38.5	0.3956
WA38	54	19.9822						HC	75	45.2056						Enterprise	80	60.7867							39	11.6787		39	14.5005		39	15.5186		39.5	0.7598		39.5	0.511		39.5	0.4054
WA38	61	34.1552						HC	96	48.4415						Enterprise	101	72.5585							40	12.4385		40	15.0115		40	15.924		40.5	0.7988		40.5	0.5257		40.5	0.4155
WA38	61	42.1521						HC	96	51.9457						Enterprise	101	58.9366							41	13.2373		41	15.5373		41	16.3395		41.5	0.8387		41.5	0.5407		41.5	0.4257
WA38	61	34.1802						HC	96	72.3643						Enterprise	101	72.404							42	14.076		42	16.078		42	16.7652		42.5	0.8794		42.5	0.5559		42.5	0.4362
WA38	61	38.2507						HC	96	61.1257						Enterprise	101	67.0221							43	14.9554		43	16.6339		43	17.2015		43.5	0.9207		43.5	0.5713		43.5	0.447
WA38	61	33.4094						HC	96	46.9522						Enterprise	101	86.3836							44	15.8762		44	17.2052		44	17.6484		44.5	0.9626		44.5	0.5869		44.5	0.4579
WA38	61	31.5426						HC	96	65.9325						Enterprise	101	83.2942							45	16.8388		45	17.7921		45	18.1063		45.5	1.0049		45.5	0.6027		45.5	0.4691
WA38	61	53.5955						HC	96	61.0912						Enterprise	101	76.7345							46	17.8437		46	18.3949		46	18.5754		46.5	1.0476		46.5	0.6187		46.5	0.4805
WA38	61	28.3772						HC	96	84.0048						Enterprise	101	46.6161							47	18.8913		47	19.0136		47	19.056		47.5	1.0904		47.5	0.6348		47.5	0.4922
WA38	61	52.1577						HC	96	48.0883						Enterprise	101	47.8356							48	19.9817		48	19.6484		48	19.5482		48.5	1.1333		48.5	0.6511		48.5	0.5041
WA38	61	33.7884						HC	96	71.7874						Enterprise	101	55.3757							49	21.115		49	20.2995		49	20.0523		49.5	1.1761		49.5	0.6676		49.5	0.5163
WA38	68	50.9222						HC	103	48.2059						Enterprise	108	40.802							50	22.2911		50	20.9671		50	20.5687		50.5	1.2188		50.5	0.6842		50.5	0.5287
WA38	68	56.0117						HC	103	84.8595						Enterprise	108	90.8897							51	23.5099		51	21.6513		51	21.0974		51.5	1.2611		51.5	0.7009		51.5	0.5414
WA38	68	51.2596						HC	103	56.8533						Enterprise	108	73.5294							52	24.7711		52	22.3521		52	21.6388		52.5	1.303		52.5	0.7177		52.5	0.5543
WA38	68	48.5701						HC	103	79.7349						Enterprise	108	78.0259							53	26.0741		53	23.0698		53	22.1931		53.5	1.3444		53.5	0.7346		53.5	0.5675
WA38	68	70.4902						HC	103	78.0196						Enterprise	108	104.897							54	27.4185		54	23.8044		54	22.7607		54.5	1.3851		54.5	0.7516		54.5	0.581
WA38	68	63.7926						HC	103	56.4276						Enterprise	108	62.2622							55	28.8036		55	24.5559		55	23.3417		55.5	1.4251		55.5	0.7686		55.5	0.5947
WA38	68	54.6884						HC	103	103.682						Enterprise	108	78.351							56	30.2287		56	25.3245		56	23.9364		56.5	1.4642		56.5	0.7857		56.5	0.6087
WA38	68	65.4398						HC	103	48.678						Enterprise	108	78.1477							57	31.6928		57	26.1102		57	24.5452		57.5	1.5023		57.5	0.8028		57.5	0.623
WA38	68	71.1744						HC	103	80.3535						Enterprise	108	70.3012							58	33.1952		58	26.9131		58	25.1682		58.5	1.5395		58.5	0.82		58.5	0.6376
WA38	68	48.3519						HC	103	60.8161						Enterprise	108	70.9848							59	34.7346		59	27.7331		59	25.8058		59.5	1.5755		59.5	0.8372		59.5	0.6524
WA38	75	68.0031						HC	117	109.269						Enterprise	122	113.475							60	36.3101		60	28.5702		60	26.4582		60.5	1.6104		60.5	0.8543		60.5	0.6675
WA38	75	80.6181						HC	117	89.3532						Enterprise	122	121.633							61	37.9206		61	29.4245		61	27.1257		61.5	1.6442		61.5	0.8715		61.5	0.6829
WA38	75	86.6357						HC	117	81.8931						Enterprise	122	131.721							62	39.5647		62	30.296		62	27.8086		62.5	1.6767		62.5	0.8886		62.5	0.6986
WA38	75	72.6679						HC	117	75.4535						Enterprise	122	121.088							63	41.2414		63	31.1846		63	28.5072		63.5	1.708		63.5	0.9056		63.5	0.7146
WA38	75	90.8189						HC	117	82.3126						Enterprise	122	135.496							64	42.9494		64	32.0902		64	29.2218		64.5	1.738		64.5	0.9226		64.5	0.7308
WA38	75	78.7852						HC	117	74.3487						Enterprise	122	90.9346							65	44.6874		65	33.0128		65	29.9526		65.5	1.7667		65.5	0.9395		65.5	0.7474
WA38	75	72.0812						HC	117	89.7087						Enterprise	122	118.657							66	46.4542		66	33.9523		66	30.7		66.5	1.7942		66.5	0.9563		66.5	0.7642
WA38	75	83.443						HC	117	126.719						Enterprise	122	77.7017							67	48.2484		67	34.9086		67	31.4643		67.5	1.8204		67.5	0.973		67.5	0.7814
WA38	75	89.7131						HC	117	85.8928						Enterprise	122	100.944							68	50.0688		68	35.8817		68	32.2456		68.5	1.8454		68.5	0.9896		68.5	0.7988
WA38	75	72.552						HC	117	207.776						Enterprise	122	99.8395							69	51.9142		69	36.8713		69	33.0445		69.5	1.8691		69.5	1.0061		69.5	0.8166
WA38	82	81.6301						HC	131	116.582						Enterprise	136	133.861							70	53.7833		70	37.8774		70	33.861		70.5	1.8916		70.5	1.0224		70.5	0.8346
WA38	82	88.7961						HC	131	141.367						Enterprise	136	138.687							71	55.675		71	38.8998		71	34.6956		71.5	1.913		71.5	1.0386		71.5	0.8529
WA38	82	90.1811						HC	131	118.929						Enterprise	136	154.753							72	57.5879		72	39.9384		72	35.5485		72.5	1.9331		72.5	1.0546		72.5	0.8716
WA38	82	51.9653						HC	131	135.075						Enterprise	136	118.442							73	59.5211		73	40.9929		73	36.4201		73.5	1.9522		73.5	1.0704		73.5	0.8905
WA38	82	77.1139						HC	131	79.8584						Enterprise	136	152.394							74	61.4733		74	42.0633		74	37.3106		74.5	1.9702		74.5	1.086		74.5	0.9097
WA38	82	74.8098						HC	131	97.0184						Enterprise	136	144.544							75	63.4435		75	43.1493		75	38.2203		75.5	1.9872		75.5	1.1014		75.5	0.9293
WA38	82	90.2146						HC	131	98.5739						Enterprise	136	130.516							76	65.4306		76	44.2507		76	39.1496		76.5	2.0031		76.5	1.1166		76.5	0.9491
WA38	82	70.1053						HC	131	268.227						Enterprise	136	133.803							77	67.4337		77	45.3673		77	40.0987		77.5	2.0181		77.5	1.1316		77.5	0.9693
WA38	82	90.9921						HC	131	74.1526						Enterprise	136	152.394							78	69.4519		78	46.499		78	41.068		78.5	2.0322		78.5	1.1464		78.5	0.9897
WA38	82	63.8876						HC	131	101.977						Enterprise	136	110.531							79	71.4841		79	47.6454		79	42.0576		79.5	2.0454		79.5	1.1609		79.5	1.0104
WA38	89	77.4852						HC	145	147.045						Enterprise	150	182.89							80	73.5295		80	48.8063		80	43.0681		80.5	2.0578		80.5	1.1753		80.5	1.0315
WA38	89	68.5555						HC	145	126.159						Enterprise	150	180.892							81	75.5873		81	49.9816		81	44.0995		81.5	2.0695		81.5	1.1893		81.5	1.0528
WA38	89	69.3155						HC	145	160.226						Enterprise	150	119.194							82	77.6568		82	51.1709		82	45.1523		82.5	2.0803		82.5	1.2031		82.5	1.0744
WA38	89	68.8748						HC	145	190.517						Enterprise	150	121.851							83	79.7371		83	52.374		83	46.2268		83.5	2.0905		83.5	1.2167		83.5	1.0963
WA38	89	83.6522						HC	145	130.167						Enterprise	150	230.141							84	81.8276		84	53.5907		84	47.3231		84.5	2.1		84.5	1.23		84.5	1.1185
WA38	89	94.3141						HC	145	178.571						Enterprise	150	228.808							85	83.9276		85	54.8207		85	48.4416		85.5	2.1089		85.5	1.243		85.5	1.141
WA38	89	90.2816						HC	145	107.502						Enterprise	150	109.765							86	86.0364		86	56.0637		86	49.5827		86.5	2.1171		86.5	1.2558		86.5	1.1638
WA38	89	76.7954						HC	145	152.874						Enterprise	150	172.702							87	88.1536		87	57.3194		87	50.7465		87.5	2.1249		87.5	1.2683		87.5	1.1869
WA38	89	100.868						HC	145	122.18						Enterprise	150	221.814							88	90.2784		88	58.5877		88	51.9334		88.5	2.1321		88.5	1.2805		88.5	1.2102
WA38	89	93.9203						HC	145	131.426						Enterprise	150	184.686							89	92.4105		89	59.8682		89	53.1436		89.5	2.1388		89.5	1.2924		89.5	1.2338
WA38	96	86.5053														Enterprise	165	202.224							90	94.5493		90	61.1606		90	54.3775		90.5	2.145		90.5	1.3041		90.5	1.2577
WA38	96	105.367														Enterprise	165	294.338							91	96.6943		91	62.4647		91	55.6352		91.5	2.1508		91.5	1.3155		91.5	1.2819
WA38	96	110.49														Enterprise	165	186.784							92	98.8451		92	63.7803		92	56.9171		92.5	2.1563		92.5	1.3267		92.5	1.3063
WA38	96	119.373														Enterprise	165	242.89							93	101.001		93	65.1069		93	58.2234		93.5	2.1613		93.5	1.3375		93.5	1.331
WA38	96	67.9595														Enterprise	165	214.565							94	103.163		94	66.4445		94	59.5543		94.5	2.166		94.5	1.3481		94.5	1.3559
WA38	96	122.28														Enterprise	165	245.233							95	105.329		95	67.7926		95	60.9102		95.5	2.1703		95.5	1.3584		95.5	1.3811
WA38	96	133.26														Enterprise	165	262.79							96	107.499		96	69.151		96	62.2913		96.5	2.1744		96.5	1.3685		96.5	1.4065
WA38	96	101.333														Enterprise	165	235.694							97	109.673		97	70.5195		97	63.6977		97.5	2.1781		97.5	1.3783		97.5	1.4321
WA38	96	95.4027														Enterprise	165	178.768							98	111.852		98	71.8977		98	65.1299		98.5	2.1816		98.5	1.3878		98.5	1.458
WA38	96	66.6604														Enterprise	165	170.847							99	114.033		99	73.2855		99	66.5878		99.5	2.1849		99.5	1.397		99.5	1.4841
WA38	103	116.115																							100	116.218		100	74.6826		100	68.0719		100.5	2.1879		100.5	1.406		100.5	1.5104
WA38	103	118.108																							101	118.406		101	76.0886		101	69.5823		101.5	2.1907		101.5	1.4148		101.5	1.5369
WA38	103	120.937																							102	120.597		102	77.5034		102	71.1192		102.5	2.1933		102.5	1.4233		102.5	1.5636
WA38	103	158.195																							103	122.79		103	78.9266		103	72.6829		103.5	2.1957		103.5	1.4315		103.5	1.5906
WA38	103	124.106																							104	124.986		104	80.3581		104	74.2734		104.5	2.1979		104.5	1.4395		104.5	1.6177
WA38	103	86.9715																							105	127.184		105	81.7977		105	75.8911		105.5	2.2		105.5	1.4473		105.5	1.6449
WA38	103	117.765																							106	129.384		106	83.2449		106	77.536		106.5	2.2019		106.5	1.4548		106.5	1.6724
WA38	103	84.6114																							107	131.585		107	84.6997		107	79.2084		107.5	2.2037		107.5	1.4621		107.5	1.7
WA38	103	96																							108	133.789		108	86.1618		108	80.9084		108.5	2.2054		108.5	1.4692		108.5	1.7277
WA38	103	133.322																							109	135.995		109	87.631		109	82.6361		109.5	2.2069		109.5	1.476		109.5	1.7556
WA38	117	118.625																							110	138.202		110	89.1069		110	84.3917		110.5	2.2083		110.5	1.4826		110.5	1.7837
WA38	117	148.518																							111	140.41		111	90.5896		111	86.1754		111.5	2.2096		111.5	1.489		111.5	1.8118
WA38	117	202.66																							112	142.619		112	92.0786		112	87.9872		112.5	2.2109		112.5	1.4952		112.5	1.8401
WA38	117	170.615																							113	144.83		113	93.5738		113	89.8273		113.5	2.212		113.5	1.5012		113.5	1.8685
WA38	117	97.1015																							114	147.042		114	95.0751		114	91.6958		114.5	2.213		114.5	1.507		114.5	1.8969
WA38	117	215.309																							115	149.255		115	96.5821		115	93.5927		115.5	2.214		115.5	1.5127		115.5	1.9255
WA38	117	174.004																							116	151.469		116	98.0948		116	95.5182		116.5	2.2149		116.5	1.5181		116.5	1.9541
WA38	117	158.195																							117	153.684		117	99.6129		117	97.4723		117.5	2.2157		117.5	1.5233		117.5	1.9828
WA38	117	184.207																							118	155.9		118	101.136		118	99.4552		118.5	2.2165		118.5	1.5284		118.5	2.0116
WA38	117	145.405																							119	158.117		119	102.665		119	101.467		119.5	2.2172		119.5	1.5333		119.5	2.0403
WA38	131	173.485																							120	160.334		120	104.198		120	103.507		120.5	2.2179		120.5	1.538		120.5	2.0692
WA38	131	225.199																							121	162.552		121	105.736		121	105.576		121.5	2.2185		121.5	1.5426		121.5	2.098
WA38	131	195.042																							122	164.77		122	107.278		122	107.674		122.5	2.2191		122.5	1.5469		122.5	2.1269
WA38	131	184.67																							123	166.989		123	108.825		123	109.801		123.5	2.2196		123.5	1.5512		123.5	2.1557
WA38	131	211.993																							124	169.209		124	110.376		124	111.957		124.5	2.2201		124.5	1.5553		124.5	2.1846
WA38	131	206.127																							125	171.429		125	111.932		125	114.141		125.5	2.2205		125.5	1.5592		125.5	2.2134
WA38	131	137.589																							126	173.649		126	113.491		126	116.355		126.5	2.221		126.5	1.563		126.5	2.2422
WA38	131	192.255																							127	175.87		127	115.054		127	118.597		127.5	2.2214		127.5	1.5667		127.5	2.2709
WA38	131	178.566																							128	178.092		128	116.621		128	120.868		128.5	2.2217		128.5	1.5702		128.5	2.2996
WA38	131	190.99																							129	180.314		129	118.191		129	123.168		129.5	2.222		129.5	1.5736		129.5	2.3283
WA38	145	242.718																							130	182.536		130	119.765		130	125.496		130.5	2.2224		130.5	1.5769		130.5	2.3569
WA38	145	252.664																							131	184.758		131	121.342		131	127.853		131.5	2.2226		131.5	1.5801		131.5	2.3853
WA38	145	163.472																							132	186.981		132	122.922		132	130.238		132.5	2.2229		132.5	1.5831		132.5	2.4137
WA38	145	177.362																							133	189.203		133	124.505		133	132.652		133.5	2.2231		133.5	1.5861		133.5	2.442
WA38	145	171.568																							134	191.427		134	126.091		134	135.094		134.5	2.2234		134.5	1.5889		134.5	2.4702
WA38	145	205.132																							135	193.65		135	127.68		135	137.564		135.5	2.2236		135.5	1.5916		135.5	2.4983
WA38	145	166.19																							136	195.874		136	129.271		136	140.062		136.5	2.2238		136.5	1.5942		136.5	2.5262
WA38	145	228.918																							137	198.097		137	130.866		137	142.589		137.5	2.224		137.5	1.5968		137.5	2.554
WA38	145	108.097																							138	200.321		138	132.462		138	145.143		138.5	2.2241		138.5	1.5992		138.5	2.5816
WA38	145	247.002																							139	202.545		139	134.062		139	147.724		139.5	2.2243		139.5	1.6015		139.5	2.6091
																									140	204.77		140	135.663		140	150.333		140.5	2.2244		140.5	1.6038		140.5	2.6364
																									141	206.994		141	137.267		141	152.97		141.5	2.2245		141.5	1.6059		141.5	2.6635
																									142	209.219		142	138.873		142	155.633		142.5	2.2247		142.5	1.608		142.5	2.6905
																									143	211.443		143	140.481		143	158.324		143.5	2.2248		143.5	1.61		143.5	2.7173
																									144	213.668		144	142.091		144	161.041		144.5	2.2249		144.5	1.6119		144.5	2.7438
																									145	215.893		145	143.703		145	163.785		145.5	2.225					145.5	2.7702
																									146	218.118		146	145.316		146	166.555		146.5	2.2251					146.5	2.7963
																									147	220.343		147	146.932		147	169.351		147.5	2.2252					147.5	2.8222
																									148	222.568		148	148.549		148	172.173		148.5	2.2252					148.5	2.8479
																									149	224.793		149	150.168		149	175.021		149.5	2.2253					149.5	2.8734
																									150	227.019		150	151.789		150	177.895		150.5	2.2254					150.5	2.8986
																									151	229.244		151	153.411		151	180.793		151.5	2.2254					151.5	2.9236
																									152	231.47		152	155.034		152	183.717		152.5	2.2255					152.5	2.9483
																									153	233.695		153	156.659		153	186.665		153.5	2.2255					153.5	2.9728
																									154	235.921		154	158.285		154	189.638		154.5	2.2256					154.5	2.997
																									155	238.146		155	159.913		155	192.635		155.5	2.2256					155.5	3.0209
																									156	240.372		156	161.542		156	195.656		156.5	2.2257					156.5	3.0446
																									157	242.597		157	163.171		157	198.7		157.5	2.2257					157.5	3.068
																									158	244.823		158	164.803		158	201.768		158.5	2.2258					158.5	3.0911
																									159	247.049		159	166.435		159	204.859								159.5	3.1139
																									160	249.275		160	168.068		160	207.973								160.5	3.1365
																									161	251.501		161	169.702		161	211.11								161.5	3.1587
																									162	253.726		162	171.338		162	214.269
																									163	255.952		163	172.974		163	217.449
																									164	258.178		164	174.611		164	220.652
																									165	260.404		165	176.249		165	223.875
																									166	262.63		166	177.888
																									167	264.856		167	179.527
																									168	267.082		168	181.168
																									169	269.308		169	182.809
																									170	271.534		170	184.451

## Sheet: Fig 1B
Fig 1B
WA 38								Honeycrisp								Enterprise
		Height		Time	Height (mm)					Height		Time	Height (mm)					Height		Time	Height (mm)
Cultivatr	DAFB	(mm)		DAFB	Mean	SE		Cultivar	DAFB	(mm)		DAFB	Mean	SE		Cultivar	DAFB	(mm)		DAFB	Mean	SE
WA38	32	23.4095		32	23.8362	0.704		HC	32	16.945		32	21.4811	0.8211		Enterprise	37	27.0895		37	24.6529	0.7818
WA38	32	27.16		40	28.2497	1.0544		HC	32	24.395		47	30.6364	0.9675		Enterprise	37	22.263		52	34.2005	0.5082
WA38	32	26.1775		47	32.5413	1.293		HC	32	23.88		61	35.2358	0.9006		Enterprise	37	26.321		66	42.1591	0.849
WA38	32	22.5555		54	34.0065	1.0255		HC	32	21.815		75	45.288	1.1339		Enterprise	37	22.649		80	49.2755	1.1274
WA38	32	26.042		61	42.0055	1.1784		HC	32	21.295		96	44.6345	1.1637		Enterprise	37	27.1585		101	49.1205	1.0691
WA38	32	24.437		68	45.2802	1.1704		HC	32	22.2		103	46.198	1.4551		Enterprise	37	23.2155		108	50.7185	1.693
WA38	32	19.766		75	51.4632	1.1818		HC	32	24.496		117	51.034	1.54		Enterprise	37	25.637		122	55.3585	1.1818
WA38	32	23.7275		82	49.3982	0.6371		HC	32	20.305		131	54.2765	2.5844		Enterprise	37	22.872		136	61.7765	0.6336
WA38	32	21.801		89	50.638	1.0798		HC	32	21.82		145	57.391	1.0598		Enterprise	37	28.131		150	66.232	2.2481
WA38	32	23.286		96	54.166	1.8812		HC	32	17.66						Enterprise	37	21.1925		164	69.7025	0.7589
WA38	40	24.914		103	57.505	1.7528		HC	47	31.9665						Enterprise	52	34.6455
WA38	40	24.4945		117	63.45	1.1917		HC	47	26.43						Enterprise	52	33.081
WA38	40	28.576		131	70.48	1.0921		HC	47	29.636						Enterprise	52	30.6395
WA38	40	28.225		145	68.162	1.8704		HC	47	29.1115						Enterprise	52	35.3195
WA38	40	25.6165		159	76.1485	1.3753		HC	47	31.8075						Enterprise	52	35.6505
WA38	40	27.6245						HC	47	33.835						Enterprise	52	33.699
WA38	40	30.3855						HC	47	29.2635						Enterprise	52	36.0905
WA38	40	27.283						HC	47	27.4935						Enterprise	52	35.4085
WA38	40	36.0425						HC	47	36.779						Enterprise	52	33.5975
WA38	40	29.3355						HC	47	30.041						Enterprise	52	33.8735
WA38	47	29.6285						HC	61	35.715						Enterprise	66	40.374
WA38	47	27.266						HC	61	33.5825						Enterprise	66	40.374
WA38	47	29.073						HC	61	37.975						Enterprise	66	45.3765
WA38	47	26.6615						HC	61	33.009						Enterprise	66	41.4085
WA38	47	33.797						HC	61	35.0275						Enterprise	66	43.7015
WA38	47	34.8275						HC	61	41.909						Enterprise	66	36.997
WA38	47	36.839						HC	61	32.1065						Enterprise	66	45.3915
WA38	47	37.0065						HC	61	34.6425						Enterprise	66	44.865
WA38	47	37.238						HC	61	34.785						Enterprise	66	41.702
WA38	47	33.076						HC	61	33.606						Enterprise	66	41.401
WA38	54	32.5465						HC	75	44.1755						Enterprise	80	50.9735
WA38	54	30.401						HC	75	43.551						Enterprise	80	45.6495
WA38	54	38.9815						HC	75	41.0525						Enterprise	80	44.3975
WA38	54	35.912						HC	75	47.925						Enterprise	80	44.4365
WA38	54	29.722						HC	75	46.32						Enterprise	80	51.2475
WA38	54	30.0745						HC	75	44.116						Enterprise	80	53.4585
WA38	54	37.0995						HC	75	45.1585						Enterprise	80	52.9395
WA38	54	34.115						HC	75	45.95						Enterprise	80	46.9915
WA38	54	36.751						HC	75	53.458						Enterprise	80	50.173
WA38	54	34.4615						HC	75	41.173						Enterprise	80	52.488
WA38	61	39.7015						HC	96	41.16						Enterprise	101	49.06
WA38	61	38.9155						HC	96	42.435						Enterprise	101	47.32
WA38	61	42.2435						HC	96	47.37						Enterprise	101	53.625
WA38	61	43.898						HC	96	47.14						Enterprise	101	49.255
WA38	61	38.567						HC	96	40.11						Enterprise	101	51.24
WA38	61	36.6145						HC	96	47.14						Enterprise	101	54.29
WA38	61	48.2515						HC	96	47.82						Enterprise	101	50.665
WA38	61	41.114						HC	96	48.055						Enterprise	101	45.87
WA38	61	46.6155						HC	96	38.435						Enterprise	101	45.255
WA38	61	44.1335						HC	96	46.68						Enterprise	101	44.625
WA38	68	44.988						HC	103	38.105						Enterprise	108	40.27
WA38	68	46.9415						HC	103	51.34						Enterprise	108	53.34
WA38	68	45.0985						HC	103	43.465						Enterprise	108	47.15
WA38	68	39.5415						HC	103	50.985						Enterprise	108	49.975
WA38	68	48.605						HC	103	45.24						Enterprise	108	60.41
WA38	68	42.795						HC	103	43.195						Enterprise	108	52.955
WA38	68	43.85						HC	103	51.79						Enterprise	108	49.775
WA38	68	51.226						HC	103	42.765						Enterprise	108	55.39
WA38	68	48.911						HC	103	49.955						Enterprise	108	48.32
WA38	68	40.845						HC	103	45.14						Enterprise	108	49.6
WA38	75	52.6375						HC	117	51.66						Enterprise	122	57.815
WA38	75	55.6845						HC	117	48.235						Enterprise	122	56.09
WA38	75	56.0715						HC	117	46.04						Enterprise	122	60.805
WA38	75	45.067						HC	117	46.72						Enterprise	122	53.915
WA38	75	54.0915						HC	117	48.025						Enterprise	122	58.59
WA38	75	52.1185						HC	117	48.19						Enterprise	122	56.485
WA38	75	50.795						HC	117	52.215						Enterprise	122	57.44
WA38	75	52.271						HC	117	55.09						Enterprise	122	48.705
WA38	75	50.313						HC	117	51.91						Enterprise	122	50.7
WA38	75	45.582						HC	117	62.255						Enterprise	122	53.04
WA38	82	51.3395						HC	131	56.395						Enterprise	136	61.26
WA38	82	52.5115						HC	131	52.145						Enterprise	136	64.14
WA38	82	49.3885						HC	131	51.99						Enterprise	136	61.395
WA38	82	45.86						HC	131	52.34						Enterprise	136	61.98
WA38	82	49.5225						HC	131	50.45						Enterprise	136	62.83
WA38	82	48.676						HC	131	50.085						Enterprise	136	62.09
WA38	82	49.608						HC	131	52.38						Enterprise	136	62.835
WA38	82	50.2625						HC	131	76.515						Enterprise	136	61.515
WA38	82	50.3115						HC	131	47.065						Enterprise	136	63.05
WA38	82	46.5015						HC	131	53.4						Enterprise	136	56.67
WA38	89	48.48						HC	145	56.395						Enterprise	150	69.49
WA38	89	52.165						HC	145	58.33						Enterprise	150	64.975
WA38	89	49.025						HC	145	52.945						Enterprise	150	61.17
WA38	89	47.29						HC	145	61.11						Enterprise	150	59.54
WA38	89	51.12						HC	145	57.68						Enterprise	150	77
WA38	89	51.375						HC	145	63.46						Enterprise	150	75.33
WA38	89	46.78						HC	145	53.005						Enterprise	150	54.41
WA38	89	48.125						HC	145	59.27						Enterprise	150	62.155
WA38	89	57.5						HC	145	55.075						Enterprise	150	69.575
WA38	89	54.52						HC	145	56.64						Enterprise	150	68.675
WA38	96	50.93														Enterprise	165	70.195
WA38	96	61.135														Enterprise	165	69.4
WA38	96	57.045														Enterprise	165	68.095
WA38	96	58.895														Enterprise	165	70.225
WA38	96	45.75														Enterprise	165	66.65
WA38	96	62.78														Enterprise	165	73.435
WA38	96	56.185														Enterprise	165	72.985
WA38	96	53.045														Enterprise	165	71.44
WA38	96	48.695														Enterprise	165	67.14
WA38	96	47.2														Enterprise	165	67.46
WA38	103	54.465
WA38	103	55.48
WA38	103	66.945
WA38	103	62.49
WA38	103	58.105
WA38	103	53.305
WA38	103	57.885
WA38	103	50.495
WA38	103	51.555
WA38	103	64.325
WA38	117	56.97
WA38	117	61.52
WA38	117	67.29
WA38	117	65.76
WA38	117	57.285
WA38	117	64.765
WA38	117	65.475
WA38	117	66.545
WA38	117	66.265
WA38	117	62.625
WA38	131	69.55
WA38	131	76.56
WA38	131	71.935
WA38	131	70.395
WA38	131	72.565
WA38	131	69.395
WA38	131	63.725
WA38	131	72.88
WA38	131	70.55
WA38	131	67.245
WA38	145	74.82
WA38	145	75.81
WA38	145	60.21
WA38	145	64.3
WA38	145	65.755
WA38	145	70.55
WA38	145	61.59
WA38	145	72.31
WA38	145	62.57
WA38	145	73.705

## Sheet: Fig 1C
Fig 1C
WA 38								Honeycrisp								Enterprise
		Diameter		Time	Diameter (mm)					Diameter		Time	Diameter (mm)					Diameter		Time	Diameter (mm)
Cultivar	DAFB	(mm)		DAFB	Mean	SE		Cultivar	DAFB	(mm)		DAFB	Mean	SE		Cultivar	DAFB	(mm)		DAFB	Mean	SE
WA38	32	22.851		32	22.4872	0.7637		HC	32	18.62		32	22.8798	0.6423		Enterprise	37	23.832		37	22.0246	0.7766
WA38	32	22.834		40	27.3699	0.6744		HC	32	24.55		47	35.0441	0.7704		Enterprise	37	20.007		52	32.8574	0.7023
WA38	32	23.794		47	32.3592	0.7723		HC	32	25.14		61	42.0819	0.9478		Enterprise	37	23.951		66	43.5186	0.7724
WA38	32	23.34		54	35.3369	0.8875		HC	32	23.63		75	52.6724	1.0534		Enterprise	37	20.382		80	53.669	0.936
WA38	32	26.064		61	42.2558	0.9602		HC	32	23.52		96	53.016	1.1322		Enterprise	37	25.859		101	54.493	1.2456
WA38	32	22.736		68	48.7197	0.7784		HC	32	23.34		103	55.242	1.5187		Enterprise	37	20.988		108	56.562	1.4292
WA38	32	17.167		75	54.1736	0.5789		HC	32	23.028		117	62.43	2.2288		Enterprise	37	23.278		122	64.712	1.1719
WA38	32	23.758		82	53.7055	1.0061		HC	32	23.8		131	66.182	2.7072		Enterprise	37	20.019		136	69.501	0.8051
WA38	32	19.837		89	54.76	0.8362		HC	32	23.27		145	70.695	1.3384		Enterprise	37	23.873		150	74.997	2.1499
WA38	32	22.491		96	58.393	1.4212		HC	32	19.9						Enterprise	37	18.057		164	81.648	1.5305
WA38	40	26.095		103	61.205	1.2428		HC	47	34.561						Enterprise	52	37.522
WA38	40	25.602		117	68.295	1.6954		HC	47	31.684						Enterprise	52	31.491
WA38	40	27.035		131	72.318	1.0074		HC	47	35.063						Enterprise	52	32.265
WA38	40	27.089		145	72.828	1.954		HC	47	37.054						Enterprise	52	34.361
WA38	40	27.218		159	80.319	1.4904		HC	47	37.724						Enterprise	52	32.892
WA38	40	25.908						HC	47	37.684						Enterprise	52	30.243
WA38	40	28.51						HC	47	33.09						Enterprise	52	32.964
WA38	40	25.116						HC	47	31.54						Enterprise	52	34.196
WA38	40	32.442						HC	47	37.708						Enterprise	52	32.867
WA38	40	28.684						HC	47	34.333						Enterprise	52	29.773
WA38	47	29.625						HC	61	40.665						Enterprise	66	44.558
WA38	47	30.052						HC	61	38.335						Enterprise	66	40.665
WA38	47	31.28						HC	61	43.047						Enterprise	66	48.281
WA38	47	29.545						HC	61	40.773						Enterprise	66	41.415
WA38	47	34.492						HC	61	43.085						Enterprise	66	44.563
WA38	47	33.004						HC	61	48.546						Enterprise	66	40.249
WA38	47	32.503						HC	61	38.131						Enterprise	66	45.801
WA38	47	33.59						HC	61	43.942						Enterprise	66	43.487
WA38	47	37.383						HC	61	42.525						Enterprise	66	43.097
WA38	47	32.118						HC	61	41.77						Enterprise	66	43.07
WA38	54	34.755						HC	75	55.047						Enterprise	80	55.921
WA38	54	33.175						HC	75	52.365						Enterprise	80	49.922
WA38	54	39.472						HC	75	48.87						Enterprise	80	51.243
WA38	54	36.669						HC	75	53.952						Enterprise	80	49.859
WA38	54	32.832						HC	75	53.738						Enterprise	80	53.562
WA38	54	32.262						HC	75	51.709						Enterprise	80	56.923
WA38	54	40.718						HC	75	51.658						Enterprise	80	57.473
WA38	54	34.83						HC	75	51.338						Enterprise	80	51.811
WA38	54	34.437						HC	75	59.919						Enterprise	80	56.902
WA38	54	34.219						HC	75	48.128						Enterprise	80	53.074
WA38	61	40.914						HC	96	49.25						Enterprise	101	56.3
WA38	61	43.886						HC	96	50.41						Enterprise	101	52.53
WA38	61	40.924						HC	96	56.3						Enterprise	101	56.26
WA38	61	42.488						HC	96	53.22						Enterprise	101	54.83
WA38	61	40.614						HC	96	48.74						Enterprise	101	59.67
WA38	61	39.843						HC	96	54.58						Enterprise	101	58.95
WA38	61	47.544						HC	96	53.21						Enterprise	101	57.36
WA38	61	38.463						HC	96	59.17						Enterprise	101	48.58
WA38	61	47.115						HC	96	49.13						Enterprise	101	49
WA38	61	40.767						HC	96	56.15						Enterprise	101	51.45
WA38	68	46.74						HC	103	49.17						Enterprise	108	46.47
WA38	68	48.248						HC	103	59.37						Enterprise	108	60.69
WA38	68	46.843						HC	103	51.95						Enterprise	108	56.55
WA38	68	46.009						HC	103	58.15						Enterprise	108	57.68
WA38	68	52.091						HC	103	57.73						Enterprise	108	63.66
WA38	68	50.386						HC	103	51.82						Enterprise	108	53.5
WA38	68	47.865						HC	103	63.47						Enterprise	108	57.76
WA38	68	50.816						HC	103	49.33						Enterprise	108	57.71
WA38	68	52.259						HC	103	58.3						Enterprise	108	55.71
WA38	68	45.94						HC	103	53.13						Enterprise	108	55.89
WA38	75	51.471						HC	117	64.59						Enterprise	122	65.35
WA38	75	54.475						HC	117	60.4						Enterprise	122	66.88
WA38	75	55.798						HC	117	58.67						Enterprise	122	68.68
WA38	75	52.622						HC	117	57.09						Enterprise	122	66.78
WA38	75	56.682						HC	117	58.77						Enterprise	122	69.33
WA38	75	54.059						HC	117	56.81						Enterprise	122	60.7
WA38	75	52.48						HC	117	60.48						Enterprise	122	66.33
WA38	75	55.104						HC	117	67.86						Enterprise	122	57.6
WA38	75	56.451						HC	117	59.61						Enterprise	122	62.85
WA38	75	52.594						HC	117	80.02						Enterprise	122	62.62
WA38	82	54.702						HC	131	66						Enterprise	136	69.05
WA38	82	56.258						HC	131	70.38						Enterprise	136	69.87
WA38	82	56.549						HC	131	66.44						Enterprise	136	72.47
WA38	82	47.057						HC	131	69.32						Enterprise	136	66.29
WA38	82	53.674						HC	131	58.18						Enterprise	136	72.1
WA38	82	53.134						HC	131	62.08						Enterprise	136	70.84
WA38	82	56.556						HC	131	62.41						Enterprise	136	68.47
WA38	82	51.996						HC	131	87.13						Enterprise	136	69.04
WA38	82	56.718						HC	131	56.76						Enterprise	136	72.1
WA38	82	50.411						HC	131	63.12						Enterprise	136	64.78
WA38	89	53.76						HC	145	71.31						Enterprise	150	76.62
WA38	89	51.61						HC	145	67.76						Enterprise	150	76.34
WA38	89	51.8						HC	145	73.38						Enterprise	150	66.43
WA38	89	51.69						HC	145	77.74						Enterprise	150	66.92
WA38	89	55.15						HC	145	68.47						Enterprise	150	82.72
WA38	89	57.4						HC	145	76.08						Enterprise	150	82.56
WA38	89	56.57						HC	145	64.24						Enterprise	150	64.63
WA38	89	53.6						HC	145	72.24						Enterprise	150	75.17
WA38	89	58.7						HC	145	67.04						Enterprise	150	81.71
WA38	89	57.32						HC	145	68.69						Enterprise	150	76.87
WA38	96	55.77														Enterprise	165	79.23
WA38	96	59.56														Enterprise	165	89.79
WA38	96	60.51														Enterprise	165	77.16
WA38	96	62.09														Enterprise	165	84.22
WA38	96	51.46														Enterprise	165	80.81
WA38	96	62.59														Enterprise	165	84.49
WA38	96	64.41														Enterprise	165	86.46
WA38	96	58.79														Enterprise	165	83.38
WA38	96	57.62														Enterprise	165	76.04
WA38	96	51.13														Enterprise	165	74.9
WA38	103	61.52
WA38	103	61.87
WA38	103	62.36
WA38	103	68.2
WA38	103	62.9
WA38	103	55.87
WA38	103	61.81
WA38	103	55.36
WA38	103	57.74
WA38	103	64.42
WA38	117	61.96
WA38	117	66.78
WA38	117	74.07
WA38	117	69.94
WA38	117	57.96
WA38	117	75.58
WA38	117	70.4
WA38	117	68.2
WA38	117	71.75
WA38	117	66.31
WA38	131	70.33
WA38	131	76.72
WA38	131	73.13
WA38	131	71.81
WA38	131	75.19
WA38	131	74.49
WA38	131	65.1
WA38	131	72.78
WA38	131	71.01
WA38	131	72.62
WA38	145	78.66
WA38	145	79.72
WA38	145	68.95
WA38	145	70.85
WA38	145	70.07
WA38	145	74.37
WA38	145	69.33
WA38	145	77.14
WA38	145	60.07
WA38	145	79.12

## Sheet: Fig 1D
Fig 1D
WA 38									Honeycrisp									Enterprise
		Höhe/Durchmesser		Time	Hoehe/Durchmesser (mm/mm)						Height/Diameter		Time	Hoehe/Durchmesser (mm/mm)						Height/Diameter		Time	Hoehe/Durchmesser (mm/mm)
Cultivar	DAFB	(mm/mm)		(DAFB)	mean	SE			Cultivar	DAFB	(mm/mm)		(DAFB)	mean	SE			Cultivar	DAFB	(mm/mm)		(DAFB)	mean	SE
WA38	32	1.02444		32	1.0639	0.0227			HC	32	0.910043		32	0.9375	0.0186			Enterprise	37	1.13669		37	1.1212	0.012
WA38	32	1.18945		40	1.0304	0.0189			HC	32	0.993686		47	0.8737	0.0166			Enterprise	37	1.11276		52	1.044	0.0217
WA38	32	1.10017		47	1.0035	0.0248			HC	32	0.949881		61	0.8375	0.0111			Enterprise	37	1.09895		66	0.969	0.0122
WA38	32	0.966388		54	0.9622	0.0163			HC	32	0.923191		75	0.8595	0.0093327			Enterprise	37	1.11123		80	0.9178	0.0115
WA38	32	0.999156		61	0.9947	0.0202			HC	32	0.9054		96	0.8416	0.0108			Enterprise	37	1.05025		101	0.9022	0.0103
WA38	32	1.07482		68	0.9289	0.0161			HC	32	0.951157		103	0.836	0.011			Enterprise	37	1.10613		108	0.8961	0.0162
WA38	32	1.1514		75	0.9499	0.0192			HC	32	1.06375		117	0.8191	0.0101			Enterprise	37	1.10134		122	0.8557	0.0119
WA38	32	0.998716		82	0.9212	0.0109			HC	32	0.853151		131	0.82	0.0149			Enterprise	37	1.14251		136	0.8893	0.0084404
WA38	32	1.09901		89	0.9251	0.0161			HC	32	0.937688		145	0.8127	0.0123			Enterprise	37	1.17836		150	0.8825	0.0116
WA38	32	1.03535		96	0.9266	0.0177			HC	32	0.887437							Enterprise	37	1.17364		164	0.8554	0.012
WA38	40	0.954742		103	0.939	0.0183			HC	47	0.92493							Enterprise	52	0.923338
WA38	40	0.956742		117	0.9308	0.0115			HC	47	0.834175							Enterprise	52	1.05049
WA38	40	1.057		131	0.9747	0.0083391			HC	47	0.845221							Enterprise	52	0.94962
WA38	40	1.04194		145	0.9369	0.0145			HC	47	0.785651							Enterprise	52	1.02789
WA38	40	0.94116		159	0.9493	0.0164			HC	47	0.843164							Enterprise	52	1.08387
WA38	40	1.06625							HC	47	0.897861							Enterprise	52	1.11427
WA38	40	1.06578							HC	47	0.884361							Enterprise	52	1.09485
WA38	40	1.08628							HC	47	0.871703							Enterprise	52	1.03546
WA38	40	1.11098							HC	47	0.975363							Enterprise	52	1.02223
WA38	40	1.02271							HC	47	0.874989							Enterprise	52	1.13773
WA38	47	1.00012							HC	61	0.878274							Enterprise	66	0.9061
WA38	47	0.907294							HC	61	0.876027							Enterprise	66	0.992844
WA38	47	0.929444							HC	61	0.882175							Enterprise	66	0.939842
WA38	47	0.902403							HC	61	0.80958							Enterprise	66	0.999843
WA38	47	0.97985							HC	61	0.812986							Enterprise	66	0.980668
WA38	47	1.05525							HC	61	0.863284							Enterprise	66	0.919203
WA38	47	1.1334							HC	61	0.842005							Enterprise	66	0.991059
WA38	47	1.10171							HC	61	0.788369							Enterprise	66	1.03169
WA38	47	0.996121							HC	61	0.817989							Enterprise	66	0.967631
WA38	47	1.02983							HC	61	0.804549							Enterprise	66	0.961249
WA38	54	0.936455							HC	75	0.802505							Enterprise	80	0.911527
WA38	54	0.916383							HC	75	0.831681							Enterprise	80	0.914416
WA38	54	0.987573							HC	75	0.840035							Enterprise	80	0.866411
WA38	54	0.979356							HC	75	0.88829							Enterprise	80	0.891243
WA38	54	0.905275							HC	75	0.86196							Enterprise	80	0.956788
WA38	54	0.932196							HC	75	0.853159							Enterprise	80	0.939137
WA38	54	0.911133							HC	75	0.874182							Enterprise	80	0.921119
WA38	54	0.979472							HC	75	0.895049							Enterprise	80	0.906979
WA38	54	1.0672							HC	75	0.892171							Enterprise	80	0.881744
WA38	54	1.00709							HC	75	0.85549							Enterprise	80	0.988959
WA38	61	0.970365							HC	96	0.835736							Enterprise	101	0.871403
WA38	61	0.886741							HC	96	0.841797							Enterprise	101	0.900819
WA38	61	1.03224							HC	96	0.841385							Enterprise	101	0.953164
WA38	61	1.03319							HC	96	0.885757							Enterprise	101	0.898322
WA38	61	0.949599							HC	96	0.822938							Enterprise	101	0.858723
WA38	61	0.918969							HC	96	0.863686							Enterprise	101	0.92095
WA38	61	1.01488							HC	96	0.898703							Enterprise	101	0.883281
WA38	61	1.06892							HC	96	0.812151							Enterprise	101	0.944216
WA38	61	0.989398							HC	96	0.782312							Enterprise	101	0.923571
WA38	61	1.08258							HC	96	0.831345							Enterprise	101	0.867347
WA38	68	0.962516							HC	103	0.774964							Enterprise	108	0.866581
WA38	68	0.972921							HC	103	0.864747							Enterprise	108	0.878893
WA38	68	0.962759							HC	103	0.83667							Enterprise	108	0.833775
WA38	68	0.85943							HC	103	0.876784							Enterprise	108	0.866418
WA38	68	0.933079							HC	103	0.783648							Enterprise	108	0.948948
WA38	68	0.849343							HC	103	0.833558							Enterprise	108	0.989813
WA38	68	0.916118							HC	103	0.815976							Enterprise	108	0.861756
WA38	68	1.00807							HC	103	0.866917							Enterprise	108	0.959799
WA38	68	0.935934							HC	103	0.856861							Enterprise	108	0.867349
WA38	68	0.889094							HC	103	0.849614							Enterprise	108	0.887458
WA38	75	1.02266							HC	117	0.799814							Enterprise	122	0.884698
WA38	75	1.0222							HC	117	0.798593							Enterprise	122	0.838666
WA38	75	1.0049							HC	117	0.784728							Enterprise	122	0.885338
WA38	75	0.856429							HC	117	0.818357							Enterprise	122	0.807353
WA38	75	0.954298							HC	117	0.817169							Enterprise	122	0.845089
WA38	75	0.964104							HC	117	0.848266							Enterprise	122	0.93056
WA38	75	0.967893							HC	117	0.863343							Enterprise	122	0.865973
WA38	75	0.948588							HC	117	0.811818							Enterprise	122	0.845573
WA38	75	0.891269							HC	117	0.870827							Enterprise	122	0.806683
WA38	75	0.866677							HC	117	0.777993							Enterprise	122	0.847014
WA38	82	0.938531							HC	131	0.85447							Enterprise	136	0.887183
WA38	82	0.933405							HC	131	0.740907							Enterprise	136	0.917991
WA38	82	0.873375							HC	131	0.782511							Enterprise	136	0.847178
WA38	82	0.974563							HC	131	0.755049							Enterprise	136	0.934983
WA38	82	0.922653							HC	131	0.867136							Enterprise	136	0.871429
WA38	82	0.916099							HC	131	0.806782							Enterprise	136	0.876482
WA38	82	0.877148							HC	131	0.839289							Enterprise	136	0.917701
WA38	82	0.966661							HC	131	0.878171							Enterprise	136	0.891005
WA38	82	0.887046							HC	131	0.829193							Enterprise	136	0.87448
WA38	82	0.922447							HC	131	0.846008							Enterprise	136	0.874807
WA38	89	0.901786							HC	145	0.790843							Enterprise	150	0.906943
WA38	89	1.01075							HC	145	0.860832							Enterprise	150	0.851127
WA38	89	0.946429							HC	145	0.721518							Enterprise	150	0.920819
WA38	89	0.914877							HC	145	0.786082							Enterprise	150	0.889719
WA38	89	0.926927							HC	145	0.842413							Enterprise	150	0.930851
WA38	89	0.895035							HC	145	0.834122							Enterprise	150	0.912427
WA38	89	0.82694							HC	145	0.825109							Enterprise	150	0.841869
WA38	89	0.897854							HC	145	0.82046							Enterprise	150	0.826859
WA38	89	0.979557							HC	145	0.821524							Enterprise	150	0.851487
WA38	89	0.951151							HC	145	0.824574							Enterprise	150	0.893391
WA38	96	0.913215																Enterprise	165	0.885965
WA38	96	1.02644																Enterprise	165	0.772915
WA38	96	0.942737																Enterprise	165	0.882517
WA38	96	0.948542																Enterprise	165	0.833828
WA38	96	0.88904																Enterprise	165	0.824774
WA38	96	1.00304																Enterprise	165	0.869156
WA38	96	0.872302																Enterprise	165	0.844148
WA38	96	0.902279																Enterprise	165	0.8568
WA38	96	0.845106																Enterprise	165	0.882956
WA38	96	0.923137																Enterprise	165	0.900668
WA38	103	0.885322
WA38	103	0.896719
WA38	103	1.07352
WA38	103	0.916276
WA38	103	0.923768
WA38	103	0.95409
WA38	103	0.936499
WA38	103	0.912121
WA38	103	0.892882
WA38	103	0.998525
WA38	117	0.919464
WA38	117	0.921234
WA38	117	0.908465
WA38	117	0.940234
WA38	117	0.988354
WA38	117	0.856907
WA38	117	0.930043
WA38	117	0.975733
WA38	117	0.923554
WA38	117	0.944428
WA38	131	0.988909
WA38	131	0.997914
WA38	131	0.983659
WA38	131	0.980295
WA38	131	0.965088
WA38	131	0.931602
WA38	131	0.978879
WA38	131	1.00137
WA38	131	0.993522
WA38	131	0.925985
WA38	145	0.951182
WA38	145	0.950953
WA38	145	0.873241
WA38	145	0.907551
WA38	145	0.938419
WA38	145	0.948635
WA38	145	0.88836
WA38	145	0.937387
WA38	145	1.04162
WA38	145	0.93156

## Sheet: Fig 2
Fig 2B			Fig 2H			Fig 2G			Fig 2F			Fig 2B			Fig 2C			Fig 2D
log diameter	log length		log diameter	Length Calyx lobs		log diameter	core length		log diameter	length pedicel lobs		log diameter	log core diameter		log diameter	log thickness flesh		log diameter	log diam at base of core
(mm)	(mm)		(mm)	mm		(mm)	(mm)		(mm)	mm		(mm)	(mm)		(mm)	(mm)		(mm)	(mm)
1.352	1.3671		1.352	0.344		1.352	1.1956		1.352	0.7316		1.352	1.1459		1.352	0.9293		1.352	1.3191
1.416	1.4157		1.416	0.5285		1.416	1.2228		1.416	0.7754		1.416	1.1996		1.416	1.0099		1.416	1.384
1.3586	1.4339		1.3586	0.4657		1.3586	1.2951		1.3586	0.654		1.3586	1.1078		1.3586	1.0007		1.3586	1.3249
1.3758	1.3753		1.3758	0.4215		1.3758	1.2038		1.3758	0.7075		1.3758	1.1437		1.3758	0.9929		1.3758	1.327
1.3589	1.3694		1.3589	0.6334		1.3589	1.1454		1.3589	0.7105		1.3589	1.1372		1.3589	0.9608		1.3589	1.3148
1.3681	1.3533		1.3681	0.4284		1.3681	1.17		1.3681	0.7061		1.3681	1.1392		1.3681	0.9806		1.3681	1.3365
1.2347	1.2959		1.2347	0.3222		1.2347	1.1323		1.2347	0.6133		1.2347	1.0156		1.2347	0.8326		1.2347	1.2123
1.2975	1.3385		1.2975	0.4971		1.2975	1.1817		1.2975	0.5396		1.2975	1.0706		1.2975	0.907		1.2975	1.2439
1.3765	1.4179		1.3765	0.7696		1.3765	1.1578		1.3765	0.7717		1.3765	1.1472		1.3765	0.9894		1.3765	1.3332
1.3567	1.388		1.3567	0.5426		1.3567	1.2059		1.3567	0.6888		1.3567	1.1089		1.3567	0.9951		1.3567	1.2986
1.4134	1.4413		1.4134	0.5521		1.4134	1.2661		1.4134	0.7486		1.4134	1.1662		1.4134	1.051		1.4134	1.3687
1.4328	1.4506		1.4328	0.7282		1.4328	1.1876		1.4328	0.8735		1.4328	1.1569		1.4328	1.1051		1.4328	1.4185
1.4349	1.4085		1.4349	0.5571		1.4349	1.21		1.4349	0.7629		1.4349	1.201		1.4349	1.0543		1.4349	1.394
1.4576	1.4674		1.4576	0.8367		1.4576	1.1935		1.4576	0.8361		1.4576	1.2381		1.4576	1.0562		1.4576	1.4166
1.455	1.4827		1.455	0.8638		1.455	1.2167		1.455	0.82		1.455	1.2383		1.455	1.0492		1.455	1.4028
1.4	1.4359		1.4	0.0396		1.4	1.3101		1.4	0.7607		1.4	1.1529		1.4	1.0373		1.4	1.3617
1.4083	1.3891		1.4083	0.3959		1.4083	1.2191		1.4083	0.736		1.4083	1.1554		1.4083	1.0531		1.4083	1.369
1.5111	1.5568		1.5111	0.7371		1.5111	1.3705		1.5111	0.8521		1.5111	1.2782		1.5111	1.1292		1.5111	1.4544
1.4166	1.3964		1.4166	0.2527		1.4166	1.2359		1.4166	0.7715		1.4166	1.1672		1.4166	1.0569		1.4166	1.3959
1.4319	1.456		1.4319	0.3733		1.4319	1.3073		1.4319	0.7727		1.4319	1.2005		1.4319	1.0479		1.4319	1.4091
1.4779	1.4356		1.4779	0.5187		1.4779	1.2372		1.4779	0.826		1.4779	1.243		1.4779	1.0988		1.4779	1.4447
1.4953	1.4635		1.4953	0.5342		1.4953	1.2432		1.4953	0.9109		1.4953	1.208		1.4953	1.1801		1.4953	1.484
1.4705	1.4259		1.4705	0.3401		1.4705	1.2626		1.4705	0.79		1.4705	1.2366		1.4705	1.09		1.4705	1.4292
1.5186	1.5419		1.5186	0.8021		1.5186	1.3022		1.5186	0.9259		1.5186	1.2951		1.5186	1.123		1.5186	1.4984
1.5119	1.5663		1.5119	0.6547		1.5119	1.3681		1.5119	0.9535		1.5119	1.2658		1.5119	1.148		1.5119	1.477
1.5262	1.5683		1.5262	0.8038		1.5262	1.3596		1.5262	0.8896		1.5262	1.3079		1.5262	1.1229		1.5262	1.4911
1.5067	1.5195		1.5067	0.5648		1.5067	1.3366		1.5067	0.8862		1.5067	1.2444		1.5067	1.1633		1.5067	1.4835
1.4717	1.4717		1.4717	0.6591		1.4717	1.2241		1.4717	0.9198		1.4717	1.2643		1.4717	1.051		1.4717	1.4486
1.5377	1.5289		1.5377	0.5843		1.5377	1.3142		1.5377	0.9703		1.5377	1.3016		1.5377	1.1603		1.5377	1.5236
1.5727	1.571		1.5727	0.8774		1.5727	1.3005		1.5727	0.9877		1.5727	1.3172		1.5727	1.2207		1.5727	1.5475
1.541	1.5125		1.541	0.6812		1.541	1.2545		1.541	0.9904		1.541	1.2603		1.541	1.2187		1.541	1.5299
1.5208	1.4829		1.5208	0.3764		1.5208	1.2924		1.5208	0.9251		1.5208	1.2164		1.5208	1.2231		1.5208	1.504
1.5963	1.5909		1.5963	0.7677		1.5963	1.3481		1.5963	1.0349		1.5963	1.3524		1.5963	1.2294		1.5963	1.5799
1.5643	1.5552		1.5643	0.3156		1.5643	1.3777		1.5643	0.9992		1.5643	1.2872		1.5643	1.238		1.5643	1.5505
1.5163	1.4731		1.5163	0.4654		1.5163	1.2561		1.5163	0.943		1.5163	1.2221		1.5163	1.2084		1.5163	1.4948
1.5087	1.4782		1.5087	0.2704		1.5087	1.2687		1.5087	0.9843		1.5087	1.268		1.5087	1.1376		1.5087	1.4988
1.6098	1.5694		1.6098	0.6896		1.6098	1.3252		1.6098	1.0438		1.6098	1.3673		1.6098	1.241		1.6098	1.5896
1.542	1.5329		1.542	0.4997		1.542	1.323		1.542	0.9963		1.542	1.2891		1.542	1.1867		1.542	1.5336
1.537	1.5653		1.537	0.6216		1.537	1.3667		1.537	0.9686		1.537	1.254		1.537	1.2172		1.537	1.5227
1.5343	1.5373		1.5343	0.5337		1.5343	1.3147		1.5343	1.0172		1.5343	1.2652		1.5343	1.1987		1.5343	1.5371
1.6004	1.5637		1.6004	0.5846		1.6004	1.3334		1.6004	1.0501		1.6004	1.2906		1.6004	1.3079		1.6004	1.5898
1.6103	1.6448		1.6103	0.8366		1.6103	1.4024		1.6103	1.0797		1.6103	1.3301		1.6103	1.2874		1.6103	1.5972
1.6771	1.6835		1.6771	1.0529		1.6771	1.3601		1.6771	1.1474		1.6771	1.4223		1.6771	1.3243		1.6771	1.6511
1.612	1.6258		1.612	0.9757		1.612	1.3029		1.612	1.1039		1.612	1.3716		1.612	1.2404		1.612	1.5967
1.585	1.614		1.585	0.8727		1.585	1.3084		1.585	1.1243		1.585	1.3321		1.585	1.2299		1.585	1.5797
1.6732	1.6685		1.6732	1.0259		1.6732	1.3571		1.6732	1.122		1.6732	1.4039		1.6732	1.3378		1.6732	1.6468
1.6087	1.5862		1.6087	0.6317		1.6087	1.3518		1.6087	1.072		1.6087	1.3472		1.6087	1.2642		1.6087	1.5952
1.6283	1.6424		1.6283	0.9144		1.6283	1.3572		1.6283	1.1114		1.6283	1.3726		1.6283	1.2766		1.6283	1.6171
1.6423	1.5901		1.6423	0.5358		1.6423	1.3714		1.6423	1.0779		1.6423	1.3992		1.6423	1.2744		1.6423	1.6243
1.6119	1.5988		1.6119	0.7243		1.6119	1.3557		1.6119	1.0688		1.6119	1.295		1.6119	1.3262		1.6119	1.6036
1.6706	1.6542		1.6706	0.7856		1.6706	1.3796		1.6706	1.1769		1.6706	1.3856		1.6706	1.353		1.6706	1.6612
1.6622	1.6111		1.6622	0.7497		1.6622	1.3484		1.6622	1.1113		1.6622	1.3814		1.6622	1.34		1.6622	1.6507
1.68	1.642		1.68	0.8462		1.68	1.3456		1.68	1.1665		1.68	1.4175		1.68	1.3367		1.68	1.6716
1.706	1.7095		1.706	0.9009		1.706	1.4197		1.706	1.23		1.706	1.4454		1.706	1.3603		1.706	1.6931
1.6697	1.6531		1.6697	0.9281		1.6697	1.3672		1.6697	1.1214		1.6697	1.416		1.6697	1.3155		1.6697	1.6605
1.7023	1.6314		1.7023	0.8553		1.7023	1.3492		1.7023	1.1233		1.7023	1.4057		1.7023	1.3969		1.7023	1.6856
1.7168	1.6867		1.7168	0.8004		1.7168	1.431		1.7168	1.185		1.7168	1.4547		1.7168	1.3729		1.7168	1.6954
1.7182	1.6894		1.7182	1.0999		1.7182	1.2972		1.7182	1.2175		1.7182	1.4556		1.7182	1.3749		1.7182	1.7128
1.6835	1.6716		1.6835	0.8945		1.6835	1.3661		1.6835	1.2005		1.6835	1.421		1.6835	1.3402		1.6835	1.6758
1.6628	1.5971		1.6628	0.8296		1.6628	1.2896		1.6628	1.1241		1.6628	1.3204		1.6628	1.3997		1.6628	1.6512
1.7212	1.6539		1.7212	0.8745		1.7212	1.3457		1.7212	1.1878		1.7212	1.4118		1.7212	1.4283		1.7212	1.7134
1.7517	1.7017		1.7517	0.9992		1.7517	1.3742		1.7517	1.2217		1.7517	1.4618		1.7517	1.4392		1.7517	1.7458
1.7209	1.6588		1.7209	0.7243		1.7209	1.4182		1.7209	1.1489		1.7209	1.4712		1.7209	1.3618		1.7209	1.702
1.7116	1.7213		1.7116	1.0743		1.7116	1.3599		1.7116	1.2521		1.7116	1.401		1.7116	1.4199		1.7116	1.7051
1.7412	1.7183		1.7412	0.9425		1.7412	1.4315		1.7412	1.2175		1.7412	1.4623		1.7412	1.4168		1.7412	1.7237
1.7466	1.7487		1.7466	1.2055		1.7466	1.3372		1.7466	1.262		1.7466	1.4522		1.7466	1.4389		1.7466	1.7286
1.72	1.7058		1.72	0.8301		1.72	1.4309		1.72	1.232		1.72	1.4258		1.72	1.4121		1.72	1.7146
1.7329	1.717		1.7329	0.9209		1.7329	1.4213		1.7329	1.2406		1.7329	1.4716		1.7329	1.3881		1.7329	1.7177
1.7534	1.7331		1.7534	0.9481		1.7534	1.4542		1.7534	1.2243		1.7534	1.4832		1.7534	1.4193		1.7534	1.7323
1.7362	1.7457		1.7362	1.0055		1.7362	1.4429		1.7362	1.2512		1.7362	1.4596		1.7362	1.4092		1.7362	1.7284
1.7524	1.6936		1.7524	0.9169		1.7524	1.3875		1.7524	1.2233		1.7524	1.488		1.7524	1.4114		1.7524	1.7374
1.7502	1.7203		1.7502	1.128		1.7502	1.32		1.7502	1.2599		1.7502	1.4779		1.7502	1.4183		1.7502	1.7424
1.6726	1.6614		1.6726	0.8998		1.6726	1.3503		1.6726	1.1908		1.6726	1.3566		1.6726	1.3861		1.6726	1.6695
1.716	1.7012		1.716	0.8428		1.716	1.4137		1.716	1.2399		1.716	1.4022		1.716	1.4273		1.716	1.7127
1.7298	1.6948		1.7298	0.9086		1.7298	1.4023		1.7298	1.2087		1.7298	1.487		1.7298	1.3614		1.7298	1.7237
1.7025	1.6675		1.7025	0.8312		1.7025	1.3931		1.7025	1.176		1.7025	1.4234		1.7025	1.3785		1.7025	1.6818
1.7525	1.6956		1.7525	1.0981		1.7525	1.2802		1.7525	1.2555		1.7525	1.4533		1.7525	1.4496		1.7525	1.746
1.7537	1.7017		1.7537	0.9051		1.7537	1.4035		1.7537	1.2293		1.7537	1.4574		1.7537	1.448		1.7537	1.7468
1.7254	1.6873		1.7254	0.8078		1.7254	1.4052		1.7254	1.2261		1.7254	1.4452		1.7254	1.4024		1.7254	1.7203
1.738	1.7105		1.738	0.9481		1.738	1.4054		1.738	1.2313		1.738	1.4494		1.738	1.4242		1.738	1.7248
1.7686	1.7597		1.7686	1.0906		1.7686	1.4408		1.7686	1.2453		1.7686	1.4928		1.7686	1.4409		1.7686	1.7599
1.7589	1.7108		1.7589	0.934		1.7589	1.4043		1.7589	1.2409		1.7589	1.4628		1.7589	1.4529		1.7589	1.7441
1.7526	1.6701		1.7526	0.8494		1.7526	1.3948		1.7526	1.1729		1.7526	1.4307		1.7526	1.4714		1.7526	1.741
1.7292	1.6824		1.7292	0.6314		1.7292	1.4852		1.7292	1.1234		1.7292	1.4296		1.7292	1.4267		1.7292	1.6984
1.7415	1.7086		1.7415	0.7709		1.7415	1.4778		1.7415	1.181		1.7415	1.4609		1.7415	1.4191		1.7415	1.7239
1.7583	1.7366		1.7583	1.1738		1.7583	1.3377		1.7583	1.2514		1.7583	1.4381		1.7583	1.4757		1.7583	1.745
1.7134	1.6748		1.7134	0.8558		1.7134	1.3852		1.7134	1.1996		1.7134	1.4216		1.7134	1.4029		1.7134	1.7048
1.7305	1.6856		1.7305	0.7752		1.7305	1.4648		1.7305	1.1258		1.7305	1.44		1.7305	1.4186		1.7305	1.7086
1.7127	1.7174		1.7127	0.944		1.7127	1.4529		1.7127	1.1762		1.7127	1.3845		1.7127	1.4373		1.7127	1.705
1.7143	1.6904		1.7143	1.0088		1.7143	1.3432		1.7143	1.2248		1.7143	1.4296		1.7143	1.3964		1.7143	1.7037
1.809	1.7496		1.809	1.0298		1.809	1.4467		1.809	1.2432		1.809	1.4839		1.809	1.5307		1.809	1.8057
1.7606	1.6875		1.7606	0.8698		1.7606	1.4047		1.7606	1.2013		1.7606	1.4081		1.7606	1.5056		1.7606	1.744
1.7087	1.6739		1.7087	0.9232		1.7087	1.3856		1.7087	1.162		1.7087	1.4		1.7087	1.4151		1.7087	1.7041
1.7115	1.6604		1.7115	0.9727		1.7115	1.3332		1.7115	1.1708		1.7115	1.4151		1.7115	1.4057		1.7115	1.7069
1.7693	1.7246		1.7693	1.0745		1.7693	1.3644		1.7693	1.2561		1.7693	1.453		1.7693	1.483		1.7693	1.7631
1.7965	1.7978		1.7965	1.2905		1.7965	1.369		1.7965	1.2982		1.7965	1.5015		1.7965	1.4894		1.7965	1.7803
1.793	1.7701		1.793	1.0398		1.793	1.4487		1.793	1.2974		1.793	1.531		1.793	1.4492		1.793	1.7882
1.7464	1.707		1.7464	0.9588		1.7464	1.3925		1.7464	1.2341		1.7464	1.4476		1.7464	1.4431		1.7464	1.7394
1.7818	1.7562		1.7818	0.9501		1.7818	1.4745		1.7818	1.2627		1.7818	1.5054		1.7818	1.4547		1.7818	1.7767
1.775	1.7863		1.775	0.9976		1.775	1.5163		1.775	1.2639		1.775	1.4964		1.775	1.4502		1.775	1.7603
1.809	1.8084		1.809	1.0992		1.809	1.4609		1.809	1.3591		1.809	1.5004		1.809	1.5155		1.809	1.7984
1.7987	1.7642		1.7987	1.1397		1.7987	1.3861		1.7987	1.3006		1.7987	1.5097		1.7987	1.4852		1.7987	1.7935
1.789	1.7361		1.789	1.1461		1.789	1.3239		1.789	1.2875		1.789	1.4419		1.789	1.5297		1.789	1.7793
1.7615	1.7123		1.7615	1.0088		1.7615	1.4		1.7615	1.2103		1.7615	1.4302		1.7615	1.4887		1.7615	1.7468
1.7915	1.7441		1.7915	1.0322		1.7915	1.4334		1.7915	1.245		1.7915	1.5429		1.7915	1.4307		1.7915	1.7739
1.7472	1.7268		1.7472	1.0535		1.7472	1.3638		1.7472	1.2761		1.7472	1.4822		1.7472	1.4069		1.7472	1.7368
1.7432	1.7032		1.7432	0.9375		1.7432	1.3817		1.7432	1.2493		1.7432	1.4513		1.7432	1.4328		1.7432	1.7355
1.7911	1.7626		1.7911	1.0067		1.7911	1.4259		1.7911	1.3237		1.7911	1.458		1.7911	1.5198		1.7911	1.782
1.8338	1.7958		1.8338	1.0766		1.8338	1.4325		1.8338	1.3709		1.8338	1.5711		1.8338	1.4907		1.8338	1.8249
1.7949	1.8257		1.7949	1.0967		1.7949	1.5506		1.7949	1.2769		1.7949	1.4749		1.7949	1.512		1.7949	1.793
1.8216	1.7967		1.8216	1.1196		1.8216	1.4612		1.8216	1.3125		1.8216	1.5376		1.8216	1.5028		1.8216	1.8053
1.8696	1.828		1.8696	1.0969		1.8696	1.5426		1.8696	1.2991		1.8696	1.5705		1.8696	1.5667		1.8696	1.8466
1.8246	1.789		1.8246	1.1133		1.8246	1.4555		1.8246	1.301		1.8246	1.5186		1.8246	1.5285		1.8246	1.8115
1.7631	1.758		1.7631	1.0826		1.7631	1.4278		1.7631	1.2651		1.7631	1.4752		1.7631	1.4486		1.7631	1.7556
1.8338	1.8231		1.8338	1.0067		1.8338	1.5306		1.8338	1.3514		1.8338	1.4781		1.8338	1.5813		1.8338	1.8333
1.8447	1.818		1.8447	1.1136		1.8447	1.5211		1.8447	1.2916		1.8447	1.5878		1.8447	1.4946		1.8447	1.8229
1.8784	1.8113		1.8784	1.1121		1.8784	1.4459		1.8784	1.3784		1.8784	1.5669		1.8784	1.5876		1.8784	1.8702
1.8476	1.8161		1.8476	1.1096		1.8476	1.4741		1.8476	1.3582		1.8476	1.5495		1.8476	1.5436		1.8476	1.8402
1.8558	1.8213		1.8558	1.3431		1.8558	1.3617		1.8558	1.3269		1.8558	1.5123		1.8558	1.5935		1.8558	1.8392
1.7921	1.7556		1.7921	1.0372		1.7921	1.3922		1.7921	1.3305		1.7921	1.5294		1.7921	1.449		1.7921	1.7838
1.8471	1.8423		1.8471	1.1133		1.8471	1.5047		1.8471	1.3909		1.8471	1.4915		1.8471	1.5946		1.8471	1.8456
1.8849	1.884		1.8849	1.2448		1.8849	1.5196		1.8849	1.4135		1.8849	1.6076		1.8849	1.5588		1.8849	1.8791
1.862	1.8626		1.862	1.1303		1.862	1.5322		1.862	1.4035		1.862	1.5105		1.862	1.6062		1.862	1.8573
1.8513	1.8485		1.8513	1.1461		1.8513	1.5136		1.8513	1.3788		1.8513	1.5421		1.8513	1.5583		1.8513	1.8464
1.8136	1.8043		1.8136	1.1449		1.8136	1.4323		1.8136	1.3561		1.8136	1.5224		1.8136	1.5024		1.8136	1.8098
1.8562	1.8475		1.8562	1.1808		1.8562	1.4726		1.8562	1.4072		1.8562	1.5347		1.8562	1.5747		1.8562	1.8517
1.8641	1.8569		1.8641	1.1606		1.8641	1.5068		1.8641	1.4038		1.8641	1.5307		1.8641	1.5932		1.8641	1.859
1.8721	1.8413		1.8721	1.1984		1.8721	1.4754		1.8721	1.3752		1.8721	1.5441		1.8721	1.5965		1.8721	1.8647
1.8611	1.8277		1.8611	1.1474		1.8611	1.4663		1.8611	1.3792		1.8611	1.5576		1.8611	1.5624		1.8611	1.856
1.8762	1.8607		1.8762	1.1804		1.8762	1.5165		1.8762	1.3903		1.8762	1.5751		1.8762	1.5752		1.8762	1.8685
1.8958	1.874		1.8958	1.2778		1.8958	1.4957		1.8958	1.3901		1.8958	1.5865		1.8958	1.6028		1.8958	1.8845
1.8385	1.7797		1.8385	1.1043		1.8385	1.428		1.8385	1.3161		1.8385	1.5303		1.8385	1.5446		1.8385	1.8267
1.8409	1.7895		1.8409	1.181		1.8409	1.414		1.8409	1.3113		1.8409	1.5179		1.8409	1.5609		1.8409	1.8274
1.7787	1.7964		1.7787	1.0552		1.7787	1.4991		1.7787	1.2935		1.7787	1.5089		1.7787	1.4439		1.7787	1.7717
1.8983	1.8675		1.8983	1.2105		1.8983	1.5041		1.8983	1.4074		1.8983	1.5797		1.8983	1.6142		1.8983	1.8958
1.8455	1.8179		1.8455	1.2139		1.8455	1.4439		1.8455	1.3345		1.8455	1.5434		1.8455	1.5456		1.8455	1.8313
1.9016	1.8797		1.9016	1.3069		1.9016	1.4533		1.9016	1.4336		1.9016	1.629		1.9016	1.5701		1.9016	1.8921
1.8714	1.8485		1.8714	1.2007		1.8714	1.4817		1.8714	1.3866		1.8714	1.5967		1.8714	1.5423		1.8714	1.864
1.8873	1.8592		1.8873	1.1879		1.8873	1.5239		1.8873	1.3708		1.8873	1.561		1.8873	1.6101		1.8873	1.8716
1.8503	1.8082		1.8503	1.1503		1.8503	1.4459		1.8503	1.3472		1.8503	1.5248		1.8503	1.5725		1.8503	1.8414
1.9316	1.8832		1.9316	1.2297		1.9316	1.5488		1.9316	1.3816		1.9316	1.6219		1.9316	1.639		1.9316	1.9124
1.8842	1.9043		1.8842	1.2399		1.8842	1.551		1.8842	1.4359		1.8842	1.6026		1.8842	1.5629		1.8842	1.8724
1.8855	1.8547		1.8855	1.192		1.8855	1.46		1.8855	1.434		1.8855	1.6311		1.8855	1.5321		1.8855	1.8833
1.8949	1.8883		1.8949	1.1868		1.8949	1.5687		1.8949	1.3963		1.8949	1.6169		1.8949	1.5696		1.8949	1.8854
1.9084	1.8952		1.9084	1.2025		1.9084	1.5625		1.9084	1.4167		1.9084	1.6354		1.9084	1.5775		1.9084	1.8992
1.9575	1.9165		1.9575	1.2114		1.9575	1.5698		1.9575	1.4637		1.9575	1.6675		1.9575	1.6451		1.9575	1.9525
1.9096	1.8509		1.9096	1.1644		1.9096	1.4854		1.9096	1.411		1.9096	1.6054		1.9096	1.6116		1.9096	1.8989
1.8744	1.8413		1.8744	1.1179		1.8744	1.5168		1.8744	1.3691		1.8744	1.6024		1.8744	1.5422		1.8744	1.8603
1.8907	1.8756		1.8907	1.2565		1.8907	1.4732		1.8907	1.4362		1.8907	1.58		1.8907	1.5991		1.8907	1.8849
1.905	1.9002		1.905	1.2539		1.905	1.5155		1.905	1.4588		1.905	1.5647		1.905	1.64		1.905	1.9024

## Sheet: Fig 3
Fig 3A					Fig 3B					Fig 3C						Fig 3D																Fig 3A						Fig 3B						Fig 3C
		Mean Diameter	Mean SB				Mean Diameter	Mean PB				Mean Diameter	Mean SB	Mean PB				Mean Diameter	Delta						Mean Diameter	Mean SB	Mean PB	Mean SB	Mean PB	Delta					Mean Diameter	Mean SB					Mean Diameter	Mean PB					Mean SB	Mean PB
Cultivar	Fruit	(mm)	(mm)		Cultivar	Fruit	(mm)	(mm)		Cultivar	Fruit	(mm)	(% of rad)	(% of rad)		Cultivar	Fruit	(mm)	(% of rad)				Cultivar	Fruit	(mm)	(mm)	(mm)	(% of rad)	(% of rad)	(% of rad)			Cultivar	Fruit	(mm)	(mm)			Cultivar	Fruit	(mm)	(mm)			Cultivar	Fruit	(% of rad)	(% of rad)
GrannySmith	1	73.585	23.112		GrannySmith	1	73.585	23.314		GrannySmith	1	73.585	62.8172	63.3662		GrannySmith	1	73.585	-0.549			Exp1	Enterprise	1	68.7	15.996	15.494	46.5677	45.1063	1.4614		Exp1	Honeycrisp	1	77.755	16.864		Exp1	Honeycrisp	1	77.755	21.558		Exp1	Honeycrisp	1	43.3773	55.4511
GrannySmith	2	76.185	22.644		GrannySmith	2	76.185	22.258		GrannySmith	2	76.185	59.4448	58.4314		GrannySmith	2	76.185	1.0133			Exp1	Enterprise	2	71.48	17.802	19.7333	49.8097	55.2136	-5.4038		Exp1	Honeycrisp	2	87.395	17.05		Exp1	Honeycrisp	2	87.395	21.5188		Exp1	Honeycrisp	2	39.0183	49.2448
GrannySmith	3	69.625	20.436		GrannySmith	3	69.625	20.298		GrannySmith	3	69.625	58.7031	58.3066		GrannySmith	3	69.625	0.3964			Exp1	Enterprise	3	71.86	18.72	20.2333	52.1013	56.3132	-4.2119		Exp1	Honeycrisp	3	94.56	19.73		Exp1	Honeycrisp	3	94.56	24.0771		Exp1	Honeycrisp	3	41.7301	50.9246
GrannySmith	4	83.835	24.364		GrannySmith	4	83.835	24.4317		GrannySmith	4	83.835	58.1237	58.2851		GrannySmith	4	83.835	-0.1614			Exp1	Enterprise	4	77.01	18.14	16.014	47.1108	41.5894	5.5214		Exp1	Honeycrisp	4	91.555	20.602		Exp1	Honeycrisp	4	91.555	24.7383		Exp1	Honeycrisp	4	45.0046	54.0404
GrannySmith	5	79.175	22.922		GrannySmith	5	79.175	21.576		GrannySmith	5	79.175	57.9021	54.5021		GrannySmith	5	79.175	3.4001			Exp1	Enterprise	5	72.925	15.95	16.988	43.7436	46.5903	-2.8468		Exp1	Honeycrisp	5	87.4	18.794		Exp1	Honeycrisp	5	87.4	22.8757		Exp1	Honeycrisp	5	43.0069	52.3472
GrannySmith	6	68.71	20.812		GrannySmith	6	68.71	20.33		GrannySmith	6	68.71	60.5792	59.1762		GrannySmith	6	68.71	1.403			Exp1	Enterprise	6	75.455	18.046	19.665	47.8325	52.1238	-4.2913		Exp1	Honeycrisp	6	78.53	16.834		Exp1	Honeycrisp	6	78.53	22.044		Exp1	Honeycrisp	6	42.8728	56.1416
WA64	1	74.005	18.492		WA64	1	74.005	16.86		WA64	1	74.005	49.975	45.5645		WA64	1	74.005	4.4105			Exp2	Enterprise	1	79.215	21.844	21.9229	55.1512	55.3503	-0.1991		Exp1	Honeycrisp	7	82.05	18.384		Exp1	Honeycrisp	7	82.05	24.2667		Exp1	Honeycrisp	7	44.8117	59.1509
WA64	2	77.71	15.385		WA64	2	77.71	13.9233		WA64	2	77.71	39.5959	35.8341		WA64	2	77.71	3.7618			Exp2	Enterprise	3	72.33	20.64	20.4067	57.0718	56.4266	0.6452		Exp2	Honeycrisp	1	64.14	14.572		Exp2	Honeycrisp	1	64.14	15.2829		Exp2	Honeycrisp	1	45.4381	47.6547
WA64	3	82.88	18.008		WA64	3	82.88	17.378		WA64	3	82.88	43.4556	41.9353		WA64	3	82.88	1.5203			Exp2	Enterprise	4	72.21	19.838	21.1883	54.9453	58.6853	-3.74		Exp2	Honeycrisp	2	61.625	15.282		Exp2	Honeycrisp	2	61.625	15.99		Exp2	Honeycrisp	2	49.5968	51.8945
WA64	4	73.76	10.666		WA64	4	73.76	10.096		WA64	4	73.76	28.9208	27.3753		WA64	4	73.76	1.5456			Exp2	Enterprise	5	75.965	17.812	19.498	46.8953	51.3342	-4.4389		Exp2	Honeycrisp	3	76.365	18.584		Exp2	Honeycrisp	3	76.365	19.9367		Exp2	Honeycrisp	3	48.6715	52.2141
WA64	5	81.675	12.61		WA64	5	81.675	9.982		WA64	5	81.675	30.8785	24.4432		WA64	5	81.675	6.4353			Exp2	Enterprise	6	76.945	19.632	22.2917	51.0287	57.9418	-6.9132		Exp2	Honeycrisp	4	70.865	19.156		Exp2	Honeycrisp	4	70.865	18.55		Exp2	Honeycrisp	4	54.0634	52.3531
WA64	6	70.76	15.144		WA64	6	70.76	14.27		WA64	6	70.76	42.8038	40.3335		WA64	6	70.76	2.4703			Exp2	Enterprise	7	76.945	19.632	22.2917	51.0287	57.9418	-6.9132		Exp2	Honeycrisp	5	65.145	18.244		Exp2	Honeycrisp	5	65.145	16.5029		Exp2	Honeycrisp	5	56.0104	50.665
Earlygold	1	66.635	19.824		Earlygold	1	66.635	16.1067		Earlygold	1	66.635	59.5003	48.343		Earlygold	1	66.635	11.1573			Exp2	Enterprise	11	81.26	19.334	21.374	47.5855	52.6064	-5.0209		Exp2	Honeycrisp	6	71.28	18.498		Exp2	Honeycrisp	6	71.28	18.7014		Exp2	Honeycrisp	6	51.9024	52.4731
Earlygold	2	69.465	19.512		Earlygold	2	69.465	17.476		Earlygold	2	69.465	56.1779	50.316		Earlygold	2	69.465	5.8619			Exp2	Enterprise	13	77.915	17.786	21.03	45.6549	53.9819	-8.327		Exp2	Honeycrisp	7	55.785	14.506		Exp2	Honeycrisp	7	55.785	14.3583		Exp2	Honeycrisp	7	52.0068	51.4774
Earlygold	3	59.29	15.88		Earlygold	3	59.29	14.18		Earlygold	3	59.29	53.5672	47.8327		Earlygold	3	59.29	5.7345			Exp2	Enterprise	14	82.58	21.2683	24.805	51.5096	60.0751	-8.5654		Exp2	Honeycrisp	8	82.575	22.374		Exp2	Honeycrisp	8	82.575	24.2089		Exp2	Honeycrisp	8	54.1907	58.6349
Earlygold	4	64.63	16.83		Earlygold	4	64.63	15.1683		Earlygold	4	64.63	52.0811	46.939		Earlygold	4	64.63	5.1421			Exp2	Enterprise	15	78.645	20.74	23.308	52.7433	59.274	-6.5306		Exp2	Honeycrisp	9	83.23	25.606		Exp2	Honeycrisp	9	83.23	25.3014		Exp2	Honeycrisp	9	61.5307	60.7988
Earlygold	5	65.98	18.396		Earlygold	5	65.98	15.874		Earlygold	5	65.98	55.7624	48.1176		Earlygold	5	65.98	7.6447			Exp2	Enterprise	16	75.44	19.336	20.626	51.2619	54.6819	-3.4199		Exp2	Honeycrisp	10	66.345	18.524		Exp2	Honeycrisp	10	66.345	19.2838		Exp2	Honeycrisp	10	55.8414	58.1317
Earlygold	6	65.56	17.032		Earlygold	6	65.56	14.67		Earlygold	6	65.56	51.9585	44.7529		Earlygold	6	65.56	7.2056			Exp2	Enterprise	17	72.945	19.366	21.5033	53.0975	58.9577	-5.8601		Exp2	Honeycrisp	11	81.86	18.484		Exp2	Honeycrisp	11	81.86	17.652		Exp2	Honeycrisp	11	45.16	43.1273
NewPippin	1	68.49	17.574		NewPippin	1	68.49	16.3629		NewPippin	1	68.49	51.3184	47.7817		NewPippin	1	68.49	3.5367			Exp2	Enterprise	18	67.08	14.788	17.4625	44.0906	52.0647	-7.9741		Exp2	Honeycrisp	12	70.695	17.84		Exp2	Honeycrisp	12	70.695	17.164		Exp2	Honeycrisp	12	50.4703	48.5579
NewPippin	2	63.12	17.394		NewPippin	2	63.12	15.864		NewPippin	2	63.12	55.1141	50.2662		NewPippin	2	63.12	4.8479			Exp2	Enterprise	20	77.265	20.11	22.102	52.0546	57.2109	-5.1563		Exp2	Honeycrisp	13	72.775	19.4133		Exp2	Honeycrisp	13	72.775	19.93		Exp2	Honeycrisp	13	53.3517	54.7716
NewPippin	3	61.98	16.794		NewPippin	3	61.98	15.904		NewPippin	3	61.98	54.1917	51.3198		NewPippin	3	61.98	2.8719			Exp2	Enterprise	21	81.12	24.138	22.8438	59.5118	56.3209	3.191		Exp2	Honeycrisp	14	60.705	14.4883		Exp2	Honeycrisp	14	60.705	15.4538		Exp2	Honeycrisp	14	47.7336	50.9143
NewPippin	4	70.345	15.6583		NewPippin	4	70.345	14.6743		NewPippin	4	70.345	44.5187	41.7209		NewPippin	4	70.345	2.7978			Exp2	Enterprise	22	64.97	16.244	17.11	50.0046	52.6705	-2.6658		Exp2	Honeycrisp	15	67.385	16.982		Exp2	Honeycrisp	15	67.385	16.5789		Exp2	Honeycrisp	15	50.4029	49.2065
NewPippin	5	73.265	17.346		NewPippin	5	73.265	12.596		NewPippin	5	73.265	47.3514	34.3848		NewPippin	5	73.265	12.9666			Exp2	Enterprise	24	70.64	18.412	18.5443	52.1291	52.5036	-0.3745		Exp2	Honeycrisp	16	66.785	15.596		Exp2	Honeycrisp	16	66.785	18.0925		Exp2	Honeycrisp	16	46.7051	54.1813
NewPippin	6	67.42	17.008		NewPippin	6	67.42	14.888		NewPippin	6	67.42	50.4539	44.1649		NewPippin	6	67.42	6.2889			Exp2	Enterprise	25	74.495	20.128	21.326	54.0385	57.2548	-3.2163		Exp2	Honeycrisp	17	66.875	17.798		Exp2	Honeycrisp	17	66.875	20.0017		Exp2	Honeycrisp	17	53.2277	59.8181
PinkLady	1	64.435	12.264		PinkLady	1	64.435	11.328		PinkLady	1	64.435	38.0663	35.161		PinkLady	1	64.435	2.9053			Exp2	Enterprise	26	80.795	20.54	22.3183	50.8447	55.2468	-4.4021		Exp2	Honeycrisp	18	62.86	16.69		Exp2	Honeycrisp	18	62.86	16.2489		Exp2	Honeycrisp	18	53.1021	51.6987
PinkLady	2	66.14	15.226		PinkLady	2	66.14	14.816		PinkLady	2	66.14	46.0417	44.8019		PinkLady	2	66.14	1.2398			Exp2	Enterprise	27	83.765	19.778	23.73	47.2226	56.6585	-9.4359		Exp2	Honeycrisp	19	72.82	18.496		Exp2	Honeycrisp	19	72.82	19.308		Exp2	Honeycrisp	19	50.7992	53.0294
PinkLady	3	67.37	17.524		PinkLady	3	67.37	17.326		PinkLady	3	67.37	52.0232	51.4354		PinkLady	3	67.37	0.5878			Exp2	WA38	1	80.05	18.062	22.0529	45.1268	55.0977	-9.9709		Exp2	Honeycrisp	20	59.6	17.078		Exp2	Honeycrisp	20	59.6	17.0788		Exp2	Honeycrisp	20	57.3087	57.3112
PinkLady	4	63.88	15.632		PinkLady	4	63.88	16.168		PinkLady	4	63.88	48.9418	50.6199		PinkLady	4	63.88	-1.6781			Exp2	WA38	2	52.855	11.578	14.104	43.8104	53.3687	-9.5582
PinkLady	5	70.285	15.302		PinkLady	5	70.285	15.782		PinkLady	5	70.285	43.5427	44.9086		PinkLady	5	70.285	-1.3659			Exp2	WA38	3	73.12	17.21	22.1933	47.0733	60.7039	-13.6306
PinkLady	6	70.245	15.25		PinkLady	6	70.245	14.53		PinkLady	6	70.245	43.4195	41.3695		PinkLady	6	70.245	2.05			Exp2	WA38	4	79.955	15.852	19.2514	39.6523	48.1557	-8.5034
PinkLady	7	61.89	15.592		PinkLady	7	61.89	14.834		PinkLady	7	61.89	50.3862	47.9367		PinkLady	7	61.89	2.4495			Exp2	WA38	6	75.725	15.846	19.386	41.8514	51.2011	-9.3496
Gala	1	75.605	25.008		Gala	1	75.605	22.828		Gala	1	75.605	66.1544	60.3875		Gala	1	75.605	5.7668			Exp2	WA38	7	82.685	16.746	21.808	40.5055	52.7496	-12.2441
Gala	2	68.3	18.81		Gala	2	68.3	18.152		Gala	2	68.3	55.0805	53.1537		Gala	2	68.3	1.9268			Exp2	WA38	8	77.64	16.18	20.14	41.6795	51.8805	-10.2009
Gala	3	68.3	18.81		Gala	3	68.3	18.152		Gala	3	68.3	55.0805	53.1537		Gala	3	68.3	1.9268			Exp2	WA38	9	65.645	14.59	17.2243	44.4512	52.4771	-8.0259
Gala	4	68.975	21.06		Gala	4	68.975	20.774		Gala	4	68.975	61.0656	60.2363		Gala	4	68.975	0.8293			Exp2	WA38	10	85.82	19.386	24.3767	45.1783	56.8088	-11.6305
Gala	5	68.955	20.108		Gala	5	68.955	18.846		Gala	5	68.955	58.3221	54.6617		Gala	5	68.955	3.6604			Exp2	WA38	14	81.155	15.652	21.405	38.5731	52.7509	-14.1778
Gala	6	69.23	21.246		Gala	6	69.23	20.99		Gala	6	69.23	61.378	60.6385		Gala	6	69.23	0.7396			Exp2	WA38	15	72.91	12.482	16.04	34.2395	43.9995	-9.76
Gala	7	67.9	20.338		Gala	7	67.9	19.612		Gala	7	67.9	59.9057	57.7673		Gala	7	67.9	2.1384			Exp2	WA38	16	81.58	17.096	21.748	41.9122	53.317	-11.4048
Idared	1	73.36	17.97		Idared	1	73.36	19.768		Idared	1	73.36	48.9913	53.8931		Idared	1	73.36	-4.9019			Exp2	WA38	17	79.84	17.93	20.072	44.9148	50.2806	-5.3657
Idared	2	86.355	21.2		Idared	2	86.355	22.164		Idared	2	86.355	49.0996	51.3323		Idared	2	86.355	-2.2326			Exp2	WA38	18	79.035	14.15	19.1883	35.8069	48.5565	-12.7496
Idared	3	80.87	21.12		Idared	3	80.87	21.928		Idared	3	80.87	52.232	54.2302		Idared	3	80.87	-1.9983			Exp2	WA38	19	80.695	15.066	19.156	37.3406	47.4775	-10.1369
Idared	4	80.25	20.718		Idared	4	80.25	20.615		Idared	4	80.25	51.6336	51.3769		Idared	4	80.25	0.2567			Exp2	WA38	20	83.04	18.566	23.356	44.7158	56.2524	-11.5366
Idared	5	83.77	22.464		Idared	5	83.77	22.396		Idared	5	83.77	53.6326	53.4702		Idared	5	83.77	0.1623			Exp2	WA38	21	78.63	21.436	22.0371	54.5237	56.0528	-1.529
Idared	6	82.85	20.606		Idared	6	82.85	20.878		Idared	6	82.85	49.7429	50.3995		Idared	6	82.85	-0.6566			Exp2	WA38	22	72.965	16.644	19.05	45.6219	52.2168	-6.5949
SeptemberWonder	1	79.5	21.206		SeptemberWonder	1	79.5	20.305		SeptemberWonder	1	79.5	53.3484	51.0818		SeptemberWonder	1	79.5	2.2667			Exp2	WA38	24	70.61	17.32	21.1313	49.0582	59.8534	-10.7952
SeptemberWonder	2	76.97	21.882		SeptemberWonder	2	76.97	21.1575		SeptemberWonder	2	76.97	56.8585	54.976		SeptemberWonder	2	76.97	1.8826			Exp2	WA38	25	69.4	16.608	19.41	47.8617	55.9366	-8.0749
SeptemberWonder	3	71.74	20.678		SeptemberWonder	3	71.74	19.7		SeptemberWonder	3	71.74	57.6471	54.9205		SeptemberWonder	3	71.74	2.7265			Exp1	Honeycrisp	1	77.755	16.864	21.558	43.3773	55.4511	-12.0738
SeptemberWonder	4	82.3	22.634		SeptemberWonder	4	82.3	23.3886		SeptemberWonder	4	82.3	55.0036	56.8374		SeptemberWonder	4	82.3	-1.8337			Exp1	Honeycrisp	2	87.395	17.05	21.5188	39.0183	49.2448	-10.2266
SeptemberWonder	5	82.71	23.806		SeptemberWonder	5	82.71	19.0475		SeptemberWonder	5	82.71	57.565	46.0585		SeptemberWonder	5	82.71	11.5065			Exp1	Honeycrisp	3	94.56	19.73	24.0771	41.7301	50.9246	-9.1945
SeptemberWonder	6	76.195	22.042		SeptemberWonder	6	76.195	20.0463		SeptemberWonder	6	76.195	57.8568	52.6183		SeptemberWonder	6	76.195	5.2385			Exp1	Honeycrisp	4	91.555	20.602	24.7383	45.0046	54.0404	-9.0357
Malus22	1	78.565	23.082		Malus22	1	78.565	22.544		Malus22	1	78.565	58.759	57.3894		Malus22	1	78.565	1.3696			Exp1	Honeycrisp	5	87.4	18.794	22.8757	43.0069	52.3472	-9.3403
Malus22	2	72.305	22.182		Malus22	2	72.305	21.896		Malus22	2	72.305	61.3568	60.5657		Malus22	2	72.305	0.7911			Exp1	Honeycrisp	6	78.53	16.834	22.044	42.8728	56.1416	-13.2688
Malus22	3	81.17	21.382		Malus22	3	81.17	21.344		Malus22	3	81.17	52.6845	52.5909		Malus22	3	81.17	0.0936			Exp1	Honeycrisp	7	82.05	18.384	24.2667	44.8117	59.1509	-14.3392
Malus22	4	72.965	19.696		Malus22	4	72.965	23.492		Malus22	4	72.965	53.9875	64.3925		Malus22	4	72.965	-10.405			Exp2	Honeycrisp	1	64.14	14.572	15.2829	45.4381	47.6547	-2.2166
Malus22	5	79.745	22.726		Malus22	5	79.745	22.158		Malus22	5	79.745	56.9967	55.5721		Malus22	5	79.745	1.4245			Exp2	Honeycrisp	2	61.625	15.282	15.99	49.5968	51.8945	-2.2978
Malus22	6	73.615	19.836		Malus22	6	73.615	20.87		Malus22	6	73.615	53.8912	56.7004		Malus22	6	73.615	-2.8092			Exp2	Honeycrisp	3	76.365	18.584	19.9367	48.6715	52.2141	-3.5426
Ambrosia	1	66.71	17.354		Ambrosia	1	66.71	15.938		Ambrosia	1	66.71	52.0282	47.7829		Ambrosia	1	66.71	4.2452			Exp2	Honeycrisp	4	70.865	19.156	18.55	54.0634	52.3531	1.7103
Ambrosia	2	67.355	16.348		Ambrosia	2	67.355	14.826		Ambrosia	2	67.355	48.5428	44.0235		Ambrosia	2	67.355	4.5193			Exp2	Honeycrisp	5	65.145	18.244	16.5029	56.0104	50.665	5.3454
Ambrosia	3	66.09	17.326		Ambrosia	3	66.09	15.238		Ambrosia	3	66.09	52.4315	46.1129		Ambrosia	3	66.09	6.3187			Exp2	Honeycrisp	6	71.28	18.498	18.7014	51.9024	52.4731	-0.5708
Ambrosia	4	70.925	18.462		Ambrosia	4	70.925	15.714		Ambrosia	4	70.925	52.0606	44.3116		Ambrosia	4	70.925	7.749			Exp2	Honeycrisp	7	55.785	14.506	14.3583	52.0068	51.4774	0.5294
Ambrosia	5	66.49	16.498		Ambrosia	5	66.49	15.244		Ambrosia	5	66.49	49.6255	45.8535		Ambrosia	5	66.49	3.772			Exp2	Honeycrisp	8	82.575	22.374	24.2089	54.1907	58.6349	-4.4442
Ambrosia	6	63.85	17.056		Ambrosia	6	63.85	15.096		Ambrosia	6	63.85	53.4252	47.2858		Ambrosia	6	63.85	6.1394			Exp2	Honeycrisp	9	83.23	25.606	25.3014	61.5307	60.7988	0.7319
Jonastar	1	72.05	18.566		Jonastar	1	72.05	17.676		Jonastar	1	72.05	51.5364	49.0659		Jonastar	1	72.05	2.4705			Exp2	Honeycrisp	10	66.345	18.524	19.2838	55.8414	58.1317	-2.2903
Jonastar	2	72.945	18.966		Jonastar	2	72.945	16.518		Jonastar	2	72.945	52.0008	45.2889		Jonastar	2	72.945	6.7119			Exp2	Honeycrisp	11	81.86	18.484	17.652	45.16	43.1273	2.0327
Jonastar	3	75.23	19.538		Jonastar	3	75.23	17.598		Jonastar	3	75.23	51.942	46.7845		Jonastar	3	75.23	5.1575			Exp2	Honeycrisp	12	70.695	17.84	17.164	50.4703	48.5579	1.9124
Jonastar	4	67.845	17.042		Jonastar	4	67.845	15.288		Jonastar	4	67.845	50.238	45.0674		Jonastar	4	67.845	5.1706			Exp2	Honeycrisp	13	72.775	19.4133	19.93	53.3517	54.7716	-1.4199
Jonastar	5	72.53	18.498		Jonastar	5	72.53	16.684		Jonastar	5	72.53	51.0079	46.0058		Jonastar	5	72.53	5.0021			Exp2	Honeycrisp	14	60.705	14.4883	15.4538	47.7336	50.9143	-3.1807
Jonastar	6	70.4	17.976		Jonastar	6	70.4	17.56		Jonastar	6	70.4	51.0682	49.8864		Jonastar	6	70.4	1.1818			Exp2	Honeycrisp	15	67.385	16.982	16.5789	50.4029	49.2065	1.1964
RedDelicious	1	73.035	19.102		RedDelicious	1	73.035	18.312		RedDelicious	1	73.035	52.3092	50.1458		RedDelicious	1	73.035	2.1633			Exp2	Honeycrisp	16	66.785	15.596	18.0925	46.7051	54.1813	-7.4762
RedDelicious	2	68.32	17.268		RedDelicious	2	68.32	17.09		RedDelicious	2	68.32	50.5504	50.0293		RedDelicious	2	68.32	0.5211			Exp2	Honeycrisp	17	66.875	17.798	20.0017	53.2277	59.8181	-6.5904
RedDelicious	3	65.595	18.032		RedDelicious	3	65.595	17.316		RedDelicious	3	65.595	54.9798	52.7967		RedDelicious	3	65.595	2.1831			Exp2	Honeycrisp	18	62.86	16.69	16.2489	53.1021	51.6987	1.4035
RedDelicious	4	68.145	19.544		RedDelicious	4	68.145	17.542		RedDelicious	4	68.145	57.36	51.4843		RedDelicious	4	68.145	5.8757			Exp2	Honeycrisp	19	72.82	18.496	19.308	50.7992	53.0294	-2.2302
RedDelicious	5	67.19	18.52		RedDelicious	5	67.19	18.172		RedDelicious	5	67.19	55.1273	54.0914		RedDelicious	5	67.19	1.0359			Exp2	Honeycrisp	20	59.6	17.078	17.0788	57.3087	57.3112	-0.0025168
RedDelicious	6	70.405	19.326		RedDelicious	6	70.405	18.2957		RedDelicious	6	70.405	54.8995	51.9728		RedDelicious	6	70.405	2.9267
RedDelicious	7	75.625	20.268		RedDelicious	7	75.625	18.9417		RedDelicious	7	75.625	53.6013	50.0937		RedDelicious	7	75.625	3.5077
[truncated: 45 more columns]

## Sheet: Fig S1
WA 38			Enterprise			Honeycrisp
Volume (ml per fruit-1)	Weight (g per fruit)		Volume (ml per fruit-1)	Weight (g per fruit)		Volume (ml per fruit-1)	Weight (g per fruit)
2.7536	3.34		7.2111	9.11		7.0944	6.77
6.1165	6.94		3.1462	3.83		4.2646	4.12
9.5359	9.56		7.5223	8.56		8.5297	8.49
7.0232	8.12		4.2456	5.23		6.8736	6.58
6.9437	8.24		4.2583	5.52		3.2671	3.41
7.3382	8.65		4.3866	5.38		3.4349	3.59
6.8387	7.46		4.8145	6.12		5.5601	5.57
3.8944	4.3		6.4961	7.94		7.7568	7.9
7.2927	7.45		7.8043	8.73		4.6509	4.29
6.429	6.67		9.3522	9.87		7.2292	6.61
2.7679	3.63		7.2292	8.44		7.0766	6.81
4.0275	4.9		7.5502	9.21		4.0891	3.95
6.0681	6.49		5.8378	6.72		3.8645	3.86
2.3478	2.65		2.7063	3.96		3.5181	3.4
1.965	2.67		4.5772	5.51		6.9349	6.42
4.1201	4.2		8.1616	9.26		6.9878	7.92
4.3221	4.96		5.4395	6.58		6.9262	6.65
7.5502	8.65		4.5175	6.38		7.1123	7.2
5.988	7.08		6.7433	8.4		6.6659	7.08
4.271	5.25		5.3651	6.33		2.3011	2.71
13.1975	12.43		16.5533	17.81		24.9209	20.13
9.9887	11.03		12.3649	14.21		18.2912	15.61
4.7322	5.62		15.1057	15.79		21.632	17.31
10.2717	10.69		18.7653	19.43		19.7025	20.67
10.0674	10.95		22.6036	22.54		31.4191	26.46
12.8362	15.12		19.7555	21.9		18.4765	16.86
8.2206	8.67		25.5659	23.94		16.5847	14.18
10.9249	10.31		17.4484	17.94		29.6015	26.88
13.2651	13.93		8.1616	8.6		27.7001	21.77
13.3466	15.6		12.9959	13.58		31.395	31.63
8.4291	9.36		16.102	17.56		22.9143	19.34
9.9999	10.15		20.6705	21.59		17.351	15.12
12.0064	13.8		24.6127	24.58		29.4629	25.44
17.628	20.93		11.1768	12.88		12.4167	11.64
9.5904	9.69		13.9262	13.03		26.0941	22.15
7.8424	8.61		18.9709	18.05		22.9729	21.84
10.4787	12.4		17.254	18.98		21.6508	20.31
12.7305	12.72		23.6835	22.25		15.7348	16.19
8.6718	9.6		21.2959	20.6		23.3659	20.68
8.4894	11.04		29.9033	25.46		14.8559	11.67
12.8893	13.41		47.6176	40.53		26.4789	22.37
14.7829	15.13		31.4191	29.48		38.4058	35.27
15.0614	17.6		36.7778	35.79		30.6076	23.93
14.9437	14.64		50.5672	46.6		44.724	34.04
7.0588	8.6		44.2686	40.21		30.8686	25.63
16.5219	14.96		44.6022	40.68		39.5734	32.88
16.35	16.45		59.7713	50.61		35.3526	29.35
13.157	13.09		41.0804	38.64		42.3014	35.4
24.7357	23.13		50.6996	47.11		40.8792	32.92
18.8679	23.16		37.7762	34.71		29.9732	24.8
18.4934	21.89		49.9416	44.3		63.7757	52.23
12.4556	13.48		43.2179	43.17		42.4777	37.71
20.6522	23.1		49.3862	40.19		35.483	32.1
26.286	26.22		43.3968	40.57		23.3659	19.15
19.4391	20.91		30.2072	34.37		39.8831	32.74
11.8675	11.09		48.6736	40.32		60.2159	48.77
16.5533	17.06		21.4448	21.03		37.2883	37.92
12.8893	13.01		46.2958	42.83		29.7173	24.05
15.8261	15.23		42.9505	38.53		30.6076	26.6
20.8714	19.16		52.2723	46.76		35.8498	30.09
22.8753	22.76		91.5588	75.02		61.3749	52.81
23.6835	23.98		66.3176	60.92		72.6496	57.72
23.1295	21.63		66.3176	59.58		73.2829	58.01
20.1647	17.86		64.2788	58.04		57.6529	48.94
33.2596	34.49		78.0843	70.57		123.945	105.94
28.437	26.19		94.0868	83.11		117.566	104.35
19.2648	17.57		96.0004	83.69		103.701	81.89
18.8166	18.65		73.4948	64.13		85.9312	73.93
37.6402	35.21		99.853	79.96		72.9025	55.57
23.9035	26.33		107.427	85.73		75.4637	63.34
24.429	23.79		79.417	75.47		89.8989	67.32
21.9338	24.19		79.8197	70.41		84.8061	70.15
21.5757	22.42		61.5632	56.09		72.9025	62.16
25.1277	24.62		70.1939	62.13		70.0295	59.34
23.3659	23.05		78.6155	68.87		62.0925	51.73
22.5649	17.06		66.8339	66.65		78.3053	67.95
17.5299	26.19		80.4489	67.45		69.3334	53.05
21.9148	24.4		57.7251	54.96		75.5069	62.39
20.3624	20.1		77.9077	73.53		73.6222	70.09
31.5638	32.5		61.7896	51.65		65.2537	49.43
35.5092	32.79		87.2564	72.91		61.3372	48.48
35.041	37.65		99.1779	82.19		61.9409	50.58
46.9851	44.9		69.7013	61.93		67.7138	59.21
35.6661	34.78		89.5112	80.36		65.2145	53.74
56.0796	57.88		76.4177	67.69		93.6374	77.84
55.9734	49.66		88.8837	81.6		109.351	84.38
37.8579	41.29		103.54	87.22		52.0698	44.81
34.8601	35.97		96.9158	84.42		55.1286	46.77
43.5164	37.81		73.41	58.17		116.178	102.4
55.4092	55.52		92.347	79.97		97.3757	84.9
36.1134	34.6		80.089	74.84		118.497	90.28
40.6215	41.61		89.0283	75.66		87.2088	72
53.4301	43.32		115.833	92.96		63.8916	50.99
44.4504	36.16		113.267	100.19		97.7857	85.7
54.8837	47.11		100.583	82.07		50.2373	42.16
35.0928	32.59		46.9536	44.67		78.0401	68.72
35.6661	37.42		77.9077	79.01		63.1602	50.34
43.7561	41.35		112.364	84.74		77.6874	70.9
47.1742	38.65		62.8921	58.73		76.2002	69.67
57.7612	55.95		60.3274	54.01		65.4106	52.23
54.9187	56.17		62.8156	52.03		69.0074	59.09
54.779	55.03		106.392	85.26		73.3253	65.03
44.8155	40.9		129.125	111.55		83.0448	65.26
70.5649	71.35		114.974	103.56		93.1893	76.88
49.6797	46.27		111.97	91.57		95.2924	74.18
58.1958	49.84		136.039	114.16		89.3178	80
68.642	72.23		103.914	81.45		141.089	117.31
53.4987	48.23		149.44	123.06		86.3085	69.66
97.1711	80.59		129.186	108.55		112.815	90.04
78.1284	71.88		111.409	95.31		115.432	95.99
67.754	56.57		145.392	125.23		113.437	101.17
61.6009	62.77		88.451	89.55		103.434	82.09
59.476	56.1		166.898	132.31		121.853	101.09
74.6463	66.93		111.018	105.73		83.5522	66.31
74.3039	70.11		104.182	90.97		83.8761	70.67
60.7375	48.26		94.8894	79.26		126.791	99.25
64.8235	68.74		100.27	85.03		90.4337	78.49
61.0369	61.91		103.54	86.76		94.4374	76.37
58.5233	57.13		113.21	89.5		103.115	86.52
50.7658	40.59		88.547	77.98		83.6446	68.64
76.5484	68.32		156.564	134		108.579	81.4
71.02	68.08		128.139	120		120.668	94.5
95.3933	85.23		147.609	128.6		126.487	98.8
87.4944	75.71		172.906	132.3		170.293	142.6
74.3466	64.3		178.289	147		265.777	205.6
79.7301	76.47		183.08	150		155.373	120.2
71.6022	77.76		174.864	143.3		192.193	168.3
90.9706	87.2		130.115	110.8		163.405	121.6
95.242	89.33		172.606	126.5		171.036	140
92.8419	84.02		130.364	121.3		177.83	135
71.3939	64.53		178.059	150.5		123.945	102.7
74.9897	75.48		121.497	109.4		126.487	108.4
83.4598	79.98		142.272	132.3		98.7124	75.3
74.2184	68.91		128.139	111.1		111.186	89.8
72.3133	68.89		163.766	127.5		155.863	111.2
68.6014	64.69		168.295	143		153.98	121.6
85.4612	81.63		112.195	90.4		96.0004	75.1
101.422	91.25		141.352	108.8		122.388	95.9
90.7263	87.8		134.256	105.9		115.432	95.4
66.9535	64.32		136.231	112		93.3883	78.8
80.494	87.78		140.893	116.1		122.21	102.6
82.8609	87.5		179.902	148		175.773	125.8
84.7128	83.35		197.967	157.7		104.61	85
91.8046	85.17		180.442	157.4		132.615	98.2
94.3873	83.12		156.073	140.8		315.578	279.6
55.7614	54.81		196.574	168.7		148.286	114.4
74.7749	75.95		183.783	145.8		158.965	114
84.4798	76.47		204.779	174.8		157.903	118
68.6825	64.96		231.94	188.4		168.516	123.6
98.8157	90.33		142.998	128.7		186.453	125
77.6434	71.38		114.574	90.9		135.273	115.8
70.6888	61.51		161.963	156		186.769	133.3
100.74	84.28		196.82	167.9		171.708	152.5
82.5854	75.83		151.561	119.9		136.424	107.2
97.8884	85.76		169.329	153.1		149.236	128.1
122.508	114.41		184.174	158.7		155.513	126.7
90.4824	91.45		170.441	145.5		158.823	112.4
81.7628	75.56		202.186	168.4		141.024	112.1
81.7628	78.62		141.483	132.4		132.426	105.7
88.403	85.76		149.372	134.2		119.902	98.9
99.905	92.86		236.627	175.2		141.549	110.4
111.018	105.4		209.775	160.8		174.94	131.1
103.115	91.65		190.107	154.6		157.197	130.7
119.432	110.67		223.555	188.7		174.26	139.7
86.5921	85.16		174.638	145.9		246.283	193.3
97.7344	82.9		225.072	179.2		280.121	233
84.9929	76.68		228.851	194		181.293	141.8
91.8046	81.22		199.78	184.1		232.763	172.3
105.202	102.16		210.887	170.2		209.519	133.4
69.8653	74.54		253.187	188.7		192.193	143.6
76.8539	74.1		157.056	135.6		220.805	178.8
81.6717	75.23		161.174	128.6		167.706	140.5
73.41	78.44		278.159	247.1		175.243	135.7
104.772	89		275.488	234.1		187.798	140.5
93.4879	92.43		264.181	212.9		184.487	128
76.8102	60.72		144.325	124.4		198.214	148.8
101.686	104.36		171.335	139.5		186.295	140.4
108.633	92.75		215.721	152.7		154.119	133
102.16	102.74		142.47	114.4		160.674	136.5
86.2612	81.11		148.354	128.9		163.043	117.2
144.858	128.64		250.295	203.2
104.987	94.97		210.887	176.3
87.9718	79.14		221.867	179
105.634	92.67		287.009	213
77.8636	76		203.103	180.3
72.776	70.87		173.281	151.7
137.903	135.27		247.425	205.1
82.2649	69.77		308.901	239
110.739	101.86		309.232	234
115.948	110.89		296.475	237.8
94.0368	79.36		305.378	225.2
133.182	136.3		266.577	199.8
132.678	129.82		269.593	195.7
131.987	121.89		357.183	262.2
86.5448	82.39		289.224	222.4
91.6571	89.05		228.76	191.4
110.405	111.11		212.261	201.7
95.1411	107.67		318.952	267.4
122.926	106.61		258.94	213.8
110.627	121.09		350.41	225.2
172.756	178.39
162.611	158.47
122.806	133.49
131.987	133.68
134.13	114.77
138.614	122.74
112.082	105.74
78.4825	74.54
104.503	98.33
176.229	165.89
98.764	93.43
114.688	118.59
134.574	130.06
174.109	161.73
106.936	99.99
173.883	159.72
179.98	156.44
139.197	164.16
83.8297	83.74
114.403	107.5
203.522	213.2
216.854	188.3
165.436	157.5
228.851	199.6
173.808	163.8
187.006	165.6
114.802	123.6
159.036	132.6
146.733	160
175.47	179.3
234.598	234.9
177.753	174.1
192.193	179.9
199.367	180.9
139.068	130.1
238.296	212.9
206.548	190.3
152.457	146.5
174.713	150.7
136.039	133.7
250.679	249.1
191.952	214.5
259.235	247.6
207.988	217.6
195.188	199.5
304.94	289.1
159.604	146.3
202.436	203.3
215.634	213.7
211.402	200.6
238.11	225.5
225.43	204.9
210.973	196.8
196.329	182.9
231.484	217.9
207.818	194.9
169.477	170.7
243.538	245.7
209.008	187
195.677	198.6
258.94	243.8
234.506	238.3
180.674	155.8
163.839	170.8
117.798	124.4
240.72	231.4
169.181	157.4
176.001	172.7
214.333	224
205.115	208.3
236.905	196.1
256.882	248.7
215.895	208
185.193	166.3
213.727	211
226.686	245.5
237.09	215.2
236.534	225
197.803	196.8
291.876	283.2
214.939	221.7
266.778	269.8
264.779	252.5
129.867	123.1
241.001	245.5
133.245	145.9
208.668	205.4
167.118	163.8
272.226	225.1
361.46	318.2
198.955	199.7
266.678	247.8
255.127	245.4
221.601	212.1
279.707	260.7
257.861	237.6
230.665	215
232.854	237.8
238.296	236.2
251.064	250.8

## Sheet: Fig S3
Fig 3B			Fig 3H			Fig 3G			Fig 3F			Fig 3B			Fig 3C			Fig 3D
log diameter	log length		log diameter	Length Calyx lobs		log diameter	core length		log diameter	length pedicel lobs		log diameter	log core diameter		log diameter	log thickness flesh		log diameter	log diam at base of core
(mm)	(mm)		(mm)	mm		(mm)	(mm)		(mm)	mm		(mm)	(mm)		(mm)	(mm)		(mm)	(mm)
1.3772	1.4328		1.3772	0.573		1.3772	1.2766		1.3772	0.6475		1.3772	1.1585		1.3772	0.9744		1.3772	1.2969
1.3012	1.3476		1.3012	0.5908		1.3012	1.1479		1.3012	0.6342		1.3012	1.0879		1.3012	0.8901		1.3012	1.2265
1.3793	1.4203		1.3793	0.6031		1.3793	1.2587		1.3793	0.6202		1.3793	1.1899		1.3793	0.9277		1.3793	1.2783
1.3092	1.355		1.3092	0.5777		1.3092	1.196		1.3092	0.5001		1.3092	1.0873		1.3092	0.9114		1.3092	1.1894
1.4126	1.4339		1.4126	0.6589		1.4126	1.2484		1.4126	0.6887		1.4126	1.2053		1.4126	0.992		1.4126	1.3366
1.322	1.3658		1.322	0.536		1.322	1.1876		1.322	0.6411		1.322	1.0951		1.322	0.9315		1.322	1.2405
1.3669	1.4089		1.3669	0.5998		1.3669	1.2172		1.3669	0.7135		1.3669	1.1529		1.3669	0.957		1.3669	1.304
1.3014	1.3593		1.3014	0.6463		1.3014	1.1805		1.3014	0.5172		1.3014	1.1114		1.3014	0.8509		1.3014	1.1763
1.3779	1.4492		1.3779	0.6025		1.3779	1.2637		1.3779	0.7614		1.3779	1.1985		1.3779	0.9073		1.3779	1.2967
1.2566	1.3262		1.2566	0.5386		1.2566	1.1572		1.2566	0.5284		1.2566	1.0421		1.2566	0.8476		1.2566	1.1227
1.5743	1.5396		1.5743	0.9116		1.5743	1.2395		1.5743	0.9605		1.5743	1.3645		1.5743	1.1575		1.5743	1.5294
1.4982	1.5196		1.4982	0.6694		1.4982	1.3181		1.4982	0.8814		1.4982	1.2857		1.4982	1.0858		1.4982	1.4579
1.5087	1.4863		1.5087	0.6519		1.5087	1.2659		1.5087	0.8869		1.5087	1.2807		1.5087	1.1199		1.5087	1.4716
1.5361	1.548		1.5361	0.6433		1.5361	1.3559		1.5361	0.9153		1.5361	1.3353		1.5361	1.1044		1.5361	1.4911
1.5171	1.5521		1.5171	0.8041		1.5171	1.3237		1.5171	0.9144		1.5171	1.2612		1.5171	1.1657		1.5171	1.4749
1.4806	1.5276		1.4806	0.7079		1.4806	1.3217		1.4806	0.882		1.4806	1.249		1.4806	1.097		1.4806	1.4494
1.518	1.5574		1.518	0.7241		1.518	1.368		1.518	0.8727		1.518	1.3019		1.518	1.1114		1.518	1.4496
1.534	1.5491		1.534	0.7919		1.534	1.3328		1.534	0.8863		1.534	1.2855		1.534	1.1732		1.534	1.4856
1.5168	1.5263		1.5168	0.7592		1.5168	1.3005		1.5168	0.8965		1.5168	1.2659		1.5168	1.159		1.5168	1.4768
1.4738	1.5299		1.4738	0.7619		1.4738	1.2831		1.4738	0.9495		1.4738	1.2505		1.4738	1.0781		1.4738	1.4009
1.6489	1.6061		1.6489	0.8752		1.6489	1.3669		1.6489	0.982		1.6489	1.385		1.6489	1.3073		1.6489	1.6098
1.6092	1.6061		1.6092	0.8504		1.6092	1.3395		1.6092	1.0583		1.6092	1.3523		1.6092	1.2591		1.6092	1.5866
1.6838	1.6568		1.6838	0.9123		1.6838	1.3844		1.6838	1.1129		1.6838	1.4394		1.6838	1.3176		1.6838	1.6463
1.6172	1.6171		1.6172	0.8256		1.6172	1.3809		1.6172	1.0284		1.6172	1.3685		1.6172	1.2565		1.6172	1.5853
1.649	1.6405		1.649	0.9632		1.649	1.3442		1.649	1.0942		1.649	1.3542		1.649	1.3416		1.649	1.6274
1.6048	1.5682		1.6048	0.7113		1.6048	1.366		1.6048	0.9359		1.6048	1.3895		1.6048	1.1967		1.6048	1.5587
1.6609	1.657		1.6609	0.9479		1.6609	1.3781		1.6609	1.1017		1.6609	1.4197		1.6609	1.2904		1.6609	1.6424
1.6384	1.6519		1.6384	0.9386		1.6384	1.3861		1.6384	1.0738		1.6384	1.4039		1.6384	1.2587		1.6384	1.6126
1.6344	1.6202		1.6344	0.9311		1.6344	1.3502		1.6344	1.0324		1.6344	1.3518		1.6344	1.3142		1.6344	1.6057
1.6342	1.617		1.6342	0.8544		1.6342	1.3541		1.6342	1.0664		1.6342	1.4175		1.6342	1.2283		1.6342	1.6043
1.7476	1.7073		1.7476	1.1089		1.7476	1.3707		1.7476	1.1656		1.7476	1.4816		1.7476	1.4084		1.7476	1.719
1.6983	1.6594		1.6983	0.9144		1.6983	1.3768		1.6983	1.1343		1.6983	1.4121		1.6983	1.3819		1.6983	1.6789
1.7096	1.6474		1.7096	0.9346		1.7096	1.3567		1.7096	1.1159		1.7096	1.4291		1.7096	1.3871		1.7096	1.6873
1.6977	1.6477		1.6977	0.9906		1.6977	1.3398		1.6977	1.1066		1.6977	1.4258		1.6977	1.3655		1.6977	1.6704
1.7289	1.7097		1.7289	0.9424		1.7289	1.4733		1.7289	1.1056		1.7289	1.4865		1.7289	1.36		1.7289	1.6924
1.7553	1.728		1.7553	1.0385		1.7553	1.4397		1.7553	1.1763		1.7553	1.5173		1.7553	1.3805		1.7553	1.7338
1.7595	1.7238		1.7595	1.0227		1.7595	1.4395		1.7595	1.1731		1.7595	1.509		1.7595	1.4012		1.7595	1.7338
1.7144	1.672		1.7144	0.9261		1.7144	1.4062		1.7144	1.1165		1.7144	1.4617		1.7144	1.359		1.7144	1.6876
1.7551	1.7005		1.7551	0.9991		1.7551	1.4197		1.7551	1.1433		1.7551	1.5002		1.7551	1.4025		1.7551	1.7314
1.7249	1.7201		1.7249	1.006		1.7249	1.4488		1.7249	1.1536		1.7249	1.4744		1.7249	1.3666		1.7249	1.6967
1.7505	1.6907		1.7505	0.9689		1.7505	1.3876		1.7505	1.1858		1.7505	1.5042		1.7505	1.3869		1.7505	1.7282
1.7204	1.675		1.7204	0.9731		1.7204	1.386		1.7204	1.1335		1.7204	1.4576		1.7204	1.3775		1.7204	1.6963
1.7502	1.7294		1.7502	0.9956		1.7502	1.4406		1.7502	1.208		1.7502	1.5068		1.7502	1.3827		1.7502	1.7268
1.739	1.6925		1.739	0.9715		1.739	1.3518		1.739	1.2408		1.739	1.4475		1.739	1.4283		1.739	1.7309
1.7758	1.7096		1.7758	1.0964		1.7758	1.3758		1.7758	1.1759		1.7758	1.5303		1.7758	1.4109		1.7758	1.7505
1.7705	1.7347		1.7705	1.0856		1.7705	1.4234		1.7705	1.1931		1.7705	1.5333		1.7705	1.3946		1.7705	1.749
1.7586	1.7047		1.7586	1.0806		1.7586	1.393		1.7586	1.1432		1.7586	1.5207		1.7586	1.3836		1.7586	1.7328
1.6865	1.6615		1.6865	0.8686		1.6865	1.3986		1.6865	1.1284		1.6865	1.4387		1.6865	1.3247		1.6865	1.657
1.6902	1.6557		1.6902	0.9557		1.6902	1.3545		1.6902	1.1337		1.6902	1.4464		1.6902	1.3233		1.6902	1.6677
1.7114	1.6496		1.7114	0.8987		1.7114	1.3623		1.7114	1.1359		1.7114	1.4806		1.7114	1.3265		1.7114	1.6785
1.6672	1.605		1.6672	0.8887		1.6672	1.3086		1.6672	1.0856		1.6672	1.3782		1.6672	1.3537		1.6672	1.6491
1.7831	1.7271		1.7831	1.021		1.7831	1.4317		1.7831	1.1993		1.7831	1.4971		1.7831	1.4666		1.7831	1.7597
1.7524	1.6735		1.7524	0.9509		1.7524	1.3786		1.7524	1.1556		1.7524	1.4495		1.7524	1.4533		1.7524	1.7282
1.761	1.6988		1.761	1.0107		1.761	1.3647		1.761	1.2192		1.761	1.4819		1.761	1.437		1.761	1.7473
1.8039	1.7811		1.8039	1.0846		1.8039	1.4738		1.8039	1.2669		1.8039	1.5586		1.8039	1.4389		1.8039	1.7908
1.7284	1.7239		1.7284	1.0095		1.7284	1.4389		1.7284	1.1837		1.7284	1.4965		1.7284	1.345		1.7284	1.7011
1.7616	1.697		1.7616	0.9991		1.7616	1.3822		1.7616	1.1955		1.7616	1.5444		1.7616	1.3566		1.7616	1.7432
1.7613	1.7434		1.7613	1.0255		1.7613	1.4655		1.7613	1.1924		1.7613	1.5175		1.7613	1.3943		1.7613	1.7438
1.7459	1.6841		1.7459	0.9501		1.7459	1.3854		1.7459	1.1794		1.7459	1.5148		1.7459	1.3615		1.7459	1.7303
1.7473	1.6955		1.7473	0.9465		1.7473	1.4133		1.7473	1.172		1.7473	1.5354		1.7473	1.3341		1.7473	1.7279
1.8152	1.762		1.8152	1.1113		1.8152	1.4532		1.8152	1.2176		1.8152	1.5247		1.8152	1.5035		1.8152	1.7945
1.8253	1.7489		1.8253	1.0706		1.8253	1.3854		1.8253	1.3018		1.8253	1.5284		1.8253	1.5201		1.8253	1.8142
1.8368	1.7839		1.8368	1.0278		1.8368	1.4967		1.8368	1.2733		1.8368	1.5499		1.8368	1.5213		1.8368	1.8249
1.8246	1.7317		1.8246	1.1077		1.8246	1.3574		1.8246	1.2632		1.8246	1.5418		1.8246	1.5046		1.8246	1.8085
1.8409	1.7678		1.8409	1.0849		1.8409	1.4357		1.8409	1.2824		1.8409	1.5797		1.8409	1.4961		1.8409	1.8284
1.7832	1.7519		1.7832	1.095		1.7832	1.4448		1.7832	1.2092		1.7832	1.5362		1.7832	1.4205		1.7832	1.76
1.8217	1.7592		1.8217	1.0904		1.8217	1.4237		1.8217	1.2694		1.8217	1.5721		1.8217	1.4624		1.8217	1.8047
1.7604	1.6876		1.7604	1.0175		1.7604	1.3701		1.7604	1.1716		1.7604	1.5027		1.7604	1.4113		1.7604	1.7459
1.7983	1.705		1.7983	1.0467		1.7983	1.3581		1.7983	1.2241		1.7983	1.5412		1.7983	1.4484		1.7983	1.7821
1.7967	1.7246		1.7967	1.0316		1.7967	1.4041		1.7967	1.2285		1.7967	1.4694		1.7967	1.5205		1.7967	1.7848
1.8392	1.7872		1.8392	1.1754		1.8392	1.4306		1.8392	1.2863		1.8392	1.5463		1.8392	1.5298		1.8392	1.8222
1.8443	1.8071		1.8443	1.1559		1.8443	1.4666		1.8443	1.3126		1.8443	1.5953		1.8443	1.4842		1.8443	1.8261
1.8602	1.7881		1.8602	1.0804		1.8602	1.4615		1.8602	1.3101		1.8602	1.5838		1.8602	1.533		1.8602	1.846
1.8214	1.7923		1.8214	1.0974		1.8214	1.4816		1.8214	1.2823		1.8214	1.5916		1.8214	1.4352		1.8214	1.8012
1.8579	1.7982		1.8579	1.1405		1.8579	1.4436		1.8579	1.3272		1.8579	1.5272		1.8579	1.5847		1.8579	1.8489
1.8503	1.793		1.8503	1.1864		1.8503	1.387		1.8503	1.3493		1.8503	1.5651		1.8503	1.5328		1.8503	1.8392
1.8355	1.7982		1.8355	1.0808		1.8355	1.4859		1.8355	1.3049		1.8355	1.5629		1.8355	1.5041		1.8355	1.8218
1.8391	1.789		1.8391	1.1297		1.8391	1.4849		1.8391	1.2429		1.8391	1.603		1.8391	1.4616		1.8391	1.8098
1.8579	1.7997		1.8579	1.1166		1.8579	1.4467		1.8579	1.3424		1.8579	1.5541		1.8579	1.5597		1.8579	1.8525
1.8114	1.7534		1.8114	1.1189		1.8114	1.3983		1.8114	1.2672		1.8114	1.5728		1.8114	1.4376		1.8114	1.7995
1.8843	1.8419		1.8843	1.1725		1.8843	1.4919		1.8843	1.3725		1.8843	1.5618		1.8843	1.6038		1.8843	1.8789
1.8828	1.8127		1.8828	1.1103		1.8828	1.4968		1.8828	1.3159		1.8828	1.604		1.8828	1.5582		1.8828	1.8691
1.8224	1.7865		1.8224	1.0601		1.8224	1.4498		1.8224	1.3327		1.8224	1.5557		1.8224	1.484		1.8224	1.8107
1.8256	1.7748		1.8256	1.1229		1.8256	1.4262		1.8256	1.292		1.8256	1.5536		1.8256	1.4933		1.8256	1.8108
1.9176	1.8865		1.9176	1.2798		1.9176	1.4995		1.9176	1.421		1.9176	1.6217		1.9176	1.6114		1.9176	1.9098
1.9168	1.877		1.9168	1.2377		1.9168	1.5209		1.9168	1.3956		1.9168	1.6307		1.9168	1.6002		1.9168	1.9057
1.8104	1.7357		1.8104	1.0641		1.8104	1.4094		1.8104	1.2343		1.8104	1.5688		1.8104	1.4406		1.8104	1.7918
1.876	1.7935		1.876	1.2549		1.876	1.344		1.876	1.3442		1.876	1.5611		1.876	1.5885		1.876	1.8608
1.9123	1.8425		1.9123	1.1491		1.9123	1.5072		1.9123	1.3679		1.9123	1.5809		1.9123	1.6396		1.9123	1.9028
1.8858	1.8368		1.8858	1.1552		1.8858	1.4802		1.8858	1.3833		1.8858	1.6324		1.8858	1.5312		1.8858	1.8784
1.8989	1.8463		1.8989	1.1862		1.8989	1.4861		1.8989	1.384		1.8989	1.6153		1.8989	1.5797		1.8989	1.8891
1.9532	1.8414		1.9532	1.1295		1.9532	1.5087		1.9532	1.3741		1.9532	1.6675		1.9532	1.6364		1.9532	1.9467
1.8874	1.8331		1.8874	1.0502		1.8874	1.5624		1.8874	1.3088		1.8874	1.6158		1.8874	1.5547		1.8874	1.8755
1.9254	1.8465		1.9254	1.1806		1.9254	1.5176		1.9254	1.3452		1.9254	1.6371		1.9254	1.6113		1.9254	1.9076
1.9075	1.8238		1.9075	1.1884		1.9075	1.4558		1.9075	1.3553		1.9075	1.527		1.9075	1.6736		1.9075	1.9029
1.9268	1.8659		1.9268	1.2099		1.9268	1.4982		1.9268	1.4104		1.9268	1.6345		1.9268	1.6169		1.9268	1.9145
1.9368	1.8632		1.9368	1.2266		1.9368	1.5439		1.9368	1.3252		1.9368	1.6762		1.9368	1.5912		1.9368	1.9237
1.9211	1.8539		1.9211	1.141		1.9211	1.5511		1.9211	1.3431		1.9211	1.6629		1.9211	1.5725		1.9211	1.9035
1.881	1.827		1.881	1.1787		1.881	1.4929		1.881	1.321		1.881	1.5682		1.881	1.5915		1.881	1.8621
1.8745	1.829		1.8745	1.1559		1.8745	1.4764		1.8745	1.3653		1.8745	1.584		1.8745	1.5626		1.8745	1.8646

## Sheet: Fig S4
Fig 4B			Fig 4H			Fig 4G			Fig 4F			Fig 4B			Fig 4C			Fig 4D
log diameter	log length		log diameter	Length Calyx lobs		log diameter	core length		log diameter	length pedicel lobs		log diameter	log core diameter		log diameter	log thickness flesh		log diameter	log diam at base of core
(mm)	(mm)		(mm)	mm		(mm)	(mm)		(mm)	mm		(mm)	(mm)		(mm)	(mm)		(mm)	(mm)
1.3714	1.3283		1.3714	0.5949		1.3714	1.1723		1.3714	0.3962		1.3714	1.1638		1.3714	0.9513		1.3714	1.3015
1.2989	1.247		1.2989	0.499		1.2989	1.0839		1.2989	0.3757		1.2989	1.0645		1.2989	0.9191		1.2989	1.2365
1.4004	1.378		1.4004	0.6808		1.4004	1.2009		1.4004	0.5058		1.4004	1.181		1.4004	0.9987		1.4004	1.3251
1.3735	1.3388		1.3735	0.5809		1.3735	1.1287		1.3735	0.6585		1.3735	1.1245		1.3735	1.0133		1.3735	1.3139
1.27	1.229		1.27	0.5112		1.27	1.0824		1.27	0.2068		1.27	1.0722		1.27	0.8331		1.27	1.1813
1.3901	1.3873		1.3901	0.6149		1.3901	1.2127		1.3901	0.5971		1.3901	1.1934		1.3901	0.9513		1.3901	1.3343
1.3766	1.3076		1.3766	0.499		1.3766	1.1229		1.3766	0.5888		1.3766	1.1498		1.3766	0.9859		1.3766	1.3332
1.3668	1.3389		1.3668	0.5705		1.3668	1.1761		1.3668	0.4914		1.3668	1.1572		1.3668	0.9499		1.3668	1.3047
1.3681	1.3464		1.3681	0.6207		1.3681	1.1345		1.3681	0.643		1.3681	1.0759		1.3681	1.058		1.3681	1.316
1.3623	1.3891		1.3623	0.5662		1.3623	1.2215		1.3623	0.6191		1.3623	1.1175		1.3623	0.9966		1.3623	1.3068
1.5448	1.4718		1.5448	0.7146		1.5448	1.2721		1.5448	0.7589		1.5448	1.3296		1.5448	1.1368		1.5448	1.5112
1.5762	1.5294		1.5762	0.8706		1.5762	1.2834		1.5762	0.8577		1.5762	1.3494		1.5762	1.1855		1.5762	1.551
1.5197	1.4663		1.5197	0.5877		1.5197	1.2835		1.5197	0.7914		1.5197	1.308		1.5197	1.106		1.5197	1.4818
1.4989	1.4392		1.4989	0.268		1.4989	1.3112		1.4989	0.7132		1.4989	1.2725		1.4989	1.1075		1.4989	1.4487
1.5688	1.4641		1.5688	0.3971		1.5688	1.2966		1.5688	0.8337		1.5688	1.3115		1.5688	1.2192		1.5688	1.5446
1.5764	1.5656		1.5764	0.9204		1.5764	1.2986		1.5764	0.9328		1.5764	1.3154		1.5764	1.2314		1.5764	1.5517
1.5357	1.4777		1.5357	0.7457		1.5357	1.2767		1.5357	0.7454		1.5357	1.265		1.5357	1.2021		1.5357	1.4995
1.5008	1.4221		1.5008	0.6894		1.5008	1.214		1.5008	0.7135		1.5008	1.2652		1.5008	1.1228		1.5008	1.4609
1.5766	1.5025		1.5766	0.8076		1.5766	1.2705		1.5766	0.829		1.5766	1.3197		1.5766	1.2265		1.5766	1.5522
1.5386	1.5047		1.5386	0.7481		1.5386	1.2771		1.5386	0.8716		1.5386	1.2726		1.5386	1.1995		1.5386	1.5051
1.6429	1.5396		1.6429	0.8776		1.6429	1.2422		1.6429	0.9837		1.6429	1.4107		1.6429	1.26		1.6429	1.625
1.5836	1.5261		1.5836	0.7886		1.5836	1.2761		1.5836	0.9321		1.5836	1.3341		1.5836	1.2241		1.5836	1.5618
1.6286	1.5414		1.6286	0.8254		1.6286	1.2806		1.6286	0.9551		1.6286	1.4309		1.6286	1.1919		1.6286	1.6074
1.6104	1.5186		1.6104	0.7432		1.6104	1.2719		1.6104	0.943		1.6104	1.3644		1.6104	1.2463		1.6104	1.595
1.6343	1.5444		1.6343	0.7573		1.6343	1.2926		1.6343	0.9865		1.6343	1.4165		1.6343	1.2303		1.6343	1.6125
1.5813	1.5066		1.5813	0.6952		1.5813	1.2811		1.5813	0.9057		1.5813	1.3304		1.5813	1.2235		1.5813	1.561
1.6339	1.5795		1.6339	0.7804		1.6339	1.3442		1.6339	0.9937		1.6339	1.4059		1.6339	1.2451		1.6339	1.6178
1.6092	1.5529		1.6092	0.898		1.6092	1.2528		1.6092	0.9961		1.6092	1.3363		1.6092	1.2782		1.6092	1.5879
1.6209	1.5264		1.6209	0.8785		1.6209	1.2512		1.6209	0.9144		1.6209	1.3698		1.6209	1.2634		1.6209	1.5943
1.6862	1.6223		1.6862	1.017		1.6862	1.3032		1.6862	1.0572		1.6862	1.4518		1.6862	1.3063		1.6862	1.6683
1.689	1.6133		1.689	0.9329		1.689	1.3202		1.689	1.0638		1.689	1.4087		1.689	1.3663		1.689	1.6761
1.7136	1.6446		1.7136	1.1283		1.7136	1.2291		1.7136	1.1377		1.7136	1.4627		1.7136	1.3559		1.7136	1.7058
1.6824	1.6146		1.6824	0.9593		1.6824	1.3026		1.6824	1.079		1.6824	1.3938		1.6824	1.3686		1.6824	1.664
1.7776	1.728		1.7776	1.1018		1.7776	1.3998		1.7776	1.1962		1.7776	1.5539		1.7776	1.3824		1.7776	1.7661
1.732	1.6806		1.732	1.0468		1.732	1.3263		1.732	1.1928		1.732	1.4178		1.732	1.4438		1.732	1.7245
1.719	1.639		1.719	0.8973		1.719	1.3522		1.719	1.1191		1.719	1.4502		1.719	1.3832		1.719	1.7151
1.7407	1.6452		1.7407	1.0324		1.7407	1.2862		1.7407	1.1484		1.7407	1.4565		1.7407	1.4222		1.7407	1.7313
1.7303	1.6658		1.7303	0.9393		1.7303	1.3779		1.7303	1.1383		1.7303	1.4612		1.7303	1.3948		1.7303	1.7222
1.7104	1.6623		1.7104	0.9117		1.7104	1.3786		1.7104	1.1423		1.7104	1.4159		1.7104	1.4028		1.7104	1.7012
1.7131	1.6547		1.7131	0.9961		1.7131	1.3713		1.7131	1.0695		1.7131	1.4553		1.7131	1.3642		1.7131	1.682
1.7025	1.6277		1.7025	0.9786		1.7025	1.3066		1.7025	1.1023		1.7025	1.4385		1.7025	1.361		1.7025	1.6934
1.6924	1.6145		1.6924	0.9025		1.6924	1.3444		1.6924	1.0441		1.6924	1.4498		1.6924	1.3239		1.6924	1.6738
1.7493	1.6691		1.7493	0.9393		1.7493	1.3744		1.7493	1.1555		1.7493	1.5148		1.7493	1.3698		1.7493	1.738
1.7721	1.6817		1.7721	0.9868		1.7721	1.3893		1.7721	1.1413		1.7721	1.5643		1.7721	1.3522		1.7721	1.753
1.726	1.6796		1.726	0.9998		1.726	1.3608		1.726	1.1725		1.726	1.4309		1.726	1.419		1.726	1.7114
1.7505	1.6755		1.7505	1.0126		1.7505	1.3075		1.7505	1.2247		1.7505	1.4888		1.7505	1.4062		1.7505	1.748
1.737	1.6734		1.737	1.0105		1.737	1.3685		1.737	1.1315		1.737	1.4496		1.737	1.4219		1.737	1.7209
1.6913	1.5847		1.6913	0.8454		1.6913	1.3075		1.6913	1.0465		1.6913	1.4524		1.6913	1.3179		1.6913	1.6812
1.7261	1.6734		1.7261	1.0019		1.7261	1.3574		1.7261	1.1561		1.7261	1.4406		1.7261	1.4089		1.7261	1.7136
1.6879	1.6033		1.6879	0.8218		1.6879	1.3261		1.6879	1.0894		1.6879	1.3899		1.6879	1.3838		1.6879	1.6706
1.6917	1.581		1.6917	0.8299		1.6917	1.2991		1.6917	1.0582		1.6917	1.406		1.6917	1.3747		1.6917	1.6792
1.6931	1.6311		1.6931	0.9752		1.6931	1.3109		1.6931	1.1092		1.6931	1.3946		1.6931	1.3895		1.6931	1.6816
1.7253	1.6546		1.7253	1.0082		1.7253	1.3312		1.7253	1.1307		1.7253	1.463		1.7253	1.3818		1.7253	1.7134
1.7145	1.6354		1.7145	1.1184		1.7145	1.2156		1.7145	1.1345		1.7145	1.4121		1.7145	1.4148		1.7145	1.7028
1.8026	1.7142		1.8026	1.1952		1.8026	1.2753		1.8026	1.2372		1.8026	1.4585		1.8026	1.5407		1.8026	1.7934
1.7645	1.7074		1.7645	1.1247		1.7645	1.2833		1.7645	1.2662		1.7645	1.4472		1.7645	1.4793		1.7645	1.7582
1.7614	1.6555		1.7614	1.0298		1.7614	1.3012		1.7614	1.162		1.7614	1.4574		1.7614	1.4633		1.7614	1.7556
1.7657	1.6986		1.7657	1.0609		1.7657	1.3701		1.7657	1.1761		1.7657	1.4998		1.7657	1.4263		1.7657	1.7564
1.7736	1.7105		1.7736	1.1269		1.7736	1.3239		1.7736	1.227		1.7736	1.5012		1.7736	1.4419		1.7736	1.7661
1.7156	1.6381		1.7156	0.9912		1.7156	1.2969		1.7156	1.1416		1.7156	1.4326		1.7156	1.3957		1.7156	1.7064
1.7566	1.6695		1.7566	1.0952		1.7566	1.2739		1.7566	1.1898		1.7566	1.4429		1.7566	1.4678		1.7566	1.7448
1.7684	1.6631		1.7684	1.0255		1.7684	1.3235		1.7684	1.1576		1.7684	1.4529		1.7684	1.4814		1.7684	1.7607
1.781	1.6834		1.781	1.0276		1.781	1.3369		1.781	1.2003		1.781	1.4433		1.781	1.5139		1.781	1.7729
1.9032	1.7942		1.9032	1.106		1.9032	1.4143		1.9032	1.3716		1.9032	1.6096		1.9032	1.5946		1.9032	1.8994
1.8102	1.7132		1.8102	1.0931		1.8102	1.3502		1.8102	1.2271		1.8102	1.4973		1.8102	1.5206		1.8102	1.8054
1.8316	1.7411		1.8316	1.2785		1.8316	1.2455		1.8316	1.2672		1.8316	1.5224		1.8316	1.5386		1.8316	1.821
1.7816	1.7178		1.7816	1.1508		1.7816	1.369		1.7816	1.1666		1.7816	1.5157		1.7816	1.4423		1.7816	1.755
1.7753	1.7153		1.7753	1.1055		1.7753	1.3634		1.7753	1.206		1.7753	1.4567		1.7753	1.4912		1.7753	1.768
1.7544	1.683		1.7544	1.0908		1.7544	1.3206		1.7544	1.1745		1.7544	1.4499		1.7544	1.4568		1.7544	1.7453
1.7692	1.6815		1.7692	1.1199		1.7692	1.2991		1.7692	1.1742		1.7692	1.5149		1.7692	1.4156		1.7692	1.7609
1.8409	1.7188		1.8409	1.2287		1.8409	1.2579		1.8409	1.238		1.8409	1.5372		1.8409	1.5425		1.8409	1.8331
1.793	1.6997		1.793	1.0872		1.793	1.33		1.793	1.217		1.793	1.5176		1.793	1.4646		1.793	1.7852
1.9402	1.8837		1.9402	1.3983		1.9402	1.4067		1.9402	1.4147		1.9402	1.6592		1.9402	1.6182		1.9402	1.9358
1.8224	1.7159		1.8224	1.1119		1.8224	1.3558		1.8224	1.2138		1.8224	1.5762		1.8224	1.4586		1.8224	1.8118
1.8474	1.7172		1.8474	1.098		1.8474	1.3288		1.8474	1.2623		1.8474	1.5902		1.8474	1.4978		1.8474	1.8407
1.8002	1.7275		1.8002	1.1469		1.8002	1.3528		1.8002	1.2265		1.8002	1.5395		1.8002	1.4547		1.8002	1.7894
1.8195	1.7512		1.8195	1.137		1.8195	1.3945		1.8195	1.2525		1.8195	1.5013		1.8195	1.535		1.8195	1.8077
1.7648	1.7029		1.7648	1.1478		1.7648	1.3199		1.7648	1.1905		1.7648	1.4964		1.7648	1.4285		1.7648	1.745
1.7953	1.7192		1.7953	1.1681		1.7953	1.3318		1.7953	1.2091		1.7953	1.5159		1.7953	1.4714		1.7953	1.7838
1.754	1.6727		1.754	1.1211		1.754	1.2765		1.754	1.1746		1.754	1.5227		1.754	1.37		1.754	1.7442
1.8078	1.7243		1.8078	1.0732		1.8078	1.3692		1.8078	1.2497		1.8078	1.4925		1.8078	1.5206		1.8078	1.8014
1.8263	1.741		1.8263	1.1193		1.8263	1.3471		1.8263	1.2939		1.8263	1.5099		1.8263	1.5402		1.8263	1.8139
1.8369	1.7531		1.8369	1.1419		1.8369	1.3827		1.8369	1.2703		1.8369	1.5384		1.8369	1.5333		1.8369	1.8293
1.8656	1.7238		1.8656	1.1002		1.8656	1.3375		1.8656	1.2695		1.8656	1.5926		1.8656	1.5345		1.8656	1.8594
1.8906	1.7861		1.8906	1.2244		1.8906	1.3647		1.8906	1.326		1.8906	1.5955		1.8906	1.5837		1.8906	1.8893
1.8813	1.8025		1.8813	1.1768		1.8813	1.4326		1.8813	1.3295		1.8813	1.5456		1.8813	1.6124		1.8813	1.871
1.8355	1.761		1.8355	1.1359		1.8355	1.3908		1.8355	1.2881		1.8355	1.5256		1.8355	1.5432		1.8355	1.827
1.8588	1.7728		1.8588	1.1143		1.8588	1.418		1.8588	1.3028		1.8588	1.6228		1.8588	1.4812		1.8588	1.8521
1.8532	1.7512		1.8532	1.1329		1.8532	1.3893		1.8532	1.2626		1.8532	1.5773		1.8532	1.5254		1.8532	1.842
1.831	1.7659		1.831	1.1399		1.831	1.3782		1.831	1.3147		1.831	1.4301		1.831	1.6111		1.831	1.8287

## Sheet: Table 1
Cultivar	Parameter (mm)		Coefficient of linear regression equations in Fig 2, S3 and S4
			Slope	SE	intercept	SE	r2
WA 38	Log length		0.91	0.02	0.13	0.01	0.97
	Log length calyxlobs		1.48	0.11	-1.6	0.11	0.78
	log core length		0.55	0.02	0.46	0.04	0.8
	log length pedicel lobs		1.31	0.02	-1.06	0.03	0.97
	log diameter core base		1.05	0	-0.1	0.01	1
	log core diameter		0.86	0.01	-0.04	0.02	0.97
	log thickness flesh		1.17	0.01	-0.61	0.02	0.98
Honeycrisp	Log length		0.89	0.01	0.11	0.03	0.98
	Log length calyxlobs		1.32	0.06	-1.29	0.11	0.83
	log core length		0.4	0.03	0.63	0.05	0.69
	log length pedicel lobs		1.61	0.03	-1.67	0.06	0.96
	log diameter core base		1.11	0.01	-0.2	0.01	1
	log core diameter		0.85	0.02	-0.02	0.04	0.95
	log thickness flesh		1.18	0.02	-0.64	0.04	0.96
Enterprise	Log length		0.79	0.01	0.33	0.02	0.98
	Log length calyxlobs		1.06	0.03	-0.85	0.05	0.93
	log core length		0.47	0.02	0.58	0.04	0.82
	log length pedicel lobs		1.27	0.02	-1.05	0.04	0.97
	log diameter core base		1.14	0.01	-0.26	0.01	1
	log core diameter		0.86	0.02	-0.02	0.03	0.97
	log thickness flesh		1.18	0.02	-0.66	0.03	0.98

[truncated: 5 more sheets: Table 2, Table 3, Table 4, Table 5, Table 6]
